# Supplementary material for: Characterization of 15-cis-ζ-Carotene Isomerase Z-ISO in Cultivated and Wild Tomato Species Differing in Ripe Fruit Pigmentation
Source: Plants (Basel). 2021 Nov 2;10(11):2365. doi: 10.3390/plants10112365 (PMC8622272; doi:10.3390/plants10112365)
Supplement: Supplementary file 1 [file plants-10-02365-s001.zip]

Archive with 1 entries (1 files):
- Supplementary Figures 1-4 and Tables 1-3.xls
