# Supplementary material for: Characterization of 15-cis-ζ-Carotene Isomerase Z-ISO in Cultivated and Wild Tomato Species Differing in Ripe Fruit Pigmentation
Source: Plants (Basel). 2021 Nov 2;10(11):2365. doi: 10.3390/plants10112365 (PMC8622272; doi:10.3390/plants10112365)
Supplement: Supplementary file 1 [file plants-10-02365-s001.zip › Supplementary Figures 1-4 and Tables 1-3.xls]

## Sheet: Suppl
Characterization of 15-cis-ζ-Carotene Isomerase Z-ISO in Cultivated and Wild Tomato Species Differing in Ripe Fruit Pigmentation
Gleb I. Efremov *, Anna V. Shchennikova and Elena Z. Kochieva
Institute of Bioengineering, Research Center of Biotechnology, Russian Academy of Sciences, Leninsky Ave. 33, bld. 2, 119071, Moscow, Russia
gleb_efremov@mail.ru (G.I.F.), shchennikova@yandex.ru (A.V.S), ekochieva@yandex.ru (E.Z.K.)
* Correspondence: gleb_efremov@mail.ru; Tel.: +7 499 1356219 (A.V.S.)
Figure S1: Carotenoid biosynthesis scheme; Figure S2: Alignment of the Z-ISO gene from Solanum lycopersicum cultivars and wild tomato species (Solanum section Lycopersicon); Figure S3: Alignment of the Z-ISO protein sequence from S. lycopersicum cultivars and wild tomato species (Solanum section Lycopersicon); Figure S4: Spatial structure of the Z-ISO protein from S. lycopersicum cv. Heinz: (a) 3…

## Sheet: Figure S1
Figure S1. Carotenoid biosynthesis scheme

## Sheet: Figure S2
Figure S2. Alignment of the Z-ISO gene from Solanum lycopersicum cultivars and wild tomato species (Solanum section Lycopersicon)
PROMOTER
Color of ripe fruit	Accession	1	2	3	4	5	6	7	8	9	10	11	12	13	14	15	16	17	18	19	20	21	22	23	24	25	26	27	28	29	30	31	32	33	34	35	36	37	38	39	40	41	42	43	44	45	46	47	48
	Solanum lycopersicum cv. Heinz 1706 NC 015449.3:67104216-67112934, chromosome 12	T	G	C	A	C	A	A	G	G	T	T	G	A	T	G	A	C	G	A	T	T	T	T	C	A	T	G	A	T	G	G	C	A	T	T	G	A	T	C	C	A	T	A	T	A	C	C	T
	Solanum pimpinellifolium cultivar LA0480, NRDK01042673.1:47213-54353 Scaffold3068453	T	G	C	A	C	A	A	G	G	T	T	G	A	T	G	A	C	G	A	T	T	T	T	C	A	T	G	A	T	G	G	C	A	T	T	G	A	T	C	C	A	T	A	T	A	C	C	T
	Solanum habrochaites var. LYC4, CBYS010004235.1:34980-42054, contig 4234	T	G	C	A	C	A	A	G	G	T	T	G	A	T	G	A	C	G	A	T	T	T	T	C	A	T	G	A	T	G	G	C	A	C	T	G	A	T	C	C	A	T	A	T	A	C	C	T
	Solanum pennellii LA0716, HG975451.1:82010144-82017236, chromosome 12	T	G	C	A	C	A	A	G	G	T	T	G	A	T	G	A	C	G	A	T	A	T	T	C	A	T	G	A	T	G	G	C	A	C	T	G	A	T	C	C	A	T	A	T	A	C	C	T
	Solanum arcanum LA2157, CBYQ010005221.1:68268-75378, contig 5220	T	G	C	A	C	A	A	G	G	T	T	G	A	T	G	A	C	G	A	T	T	T	T	C	A	T	G	A	T	G	G	C	A	C	T	G	A	T	C	C	A	T	A	T	A	C	C	T
	Solanum pimpinellifolium, VIR1018	T	G	C	A	C	A	A	G	G	T	T	G	A	T	G	A	C	G	A	T	T	T	T	C	A	T	G	A	T	G	G	C	A	T	T	G	A	T	C	C	A	T	A	T	A	C	C	T
	Solanum cheesmaniae LA0421	T	G	C	A	C	A	A	G	G	T	T	G	A	T	G	A	C	G	A	T	T	T	T	C	A	T	G	A	T	G	G	C	A	T	T	G	A	T	C	C	A	T	A	T	A	C	C	T
	Solanum habrochaites LA1777	T	G	C	A	C	A	A	G	G	T	T	G	A	T	G	A	C	G	A	T	T	T	T	C	A	T	G	A	T	G	G	C	A	C	T	G	A	T	C	C	A	T	A	T	A	C	C	T
	Solanum habrochaites LA2144	T	G	C	A	C	A	A	G	G	T	T	G	A	T	G	A	C	G	A	T	T	T	T	C	A	T	G	A	T	G	G	C	A	C	T	G	A	T	C	C	A	T	A	T	A	C	C	T
	Solanum pennellii LA1926	T	G	C	A	C	A	A	G	G	T	T	G	A	T	G	A	C	G	A	T	A	T	T	C	A	T	G	A	T	G	G	C	A	C	T	G	A	T	C	C	A	T	A	T	A	C	C	T
	Solanum pennellii LA0716	T	G	C	A	C	A	A	G	G	T	T	G	A	T	G	A	C	G	A	T	A	T	T	C	A	T	G	A	T	G	G	C	A	C	T	G	A	T	C	C	A	T	A	T	A	C	C	T
	Solanum chilense LA1963	T	G	C	A	C	A	A	G	G	T	T	G	A	T	G	A	C	G	A	T	T	T	T	C	A	T	G	A	T	G	G	C	A	T	T	G	A	T	C	C	A	T	A	T	A	C	C	T
	Solanum chilense LA2884	T	G	C	A	C	A	A	G	G	T	T	G	A	T	G	A	C	G	A	T	T	T	T	C	A	T	G	A	T	G	G	C	A	T	T	G	A	T	C	C	A	T	A	T	A	C	C	T
	Solanum lycopersicum cv. Heinz	T	G	C	A	C	A	A	G	G	T	T	G	A	T	G	A	C	G	A	T	T	T	T	C	A	T	G	A	T	G	G	C	A	T	T	G	A	T	C	C	A	T	A	T	A	C	C	T
	Solanum lycopersicum cv. Korneevskii	T	G	C	A	C	A	A	G	G	T	T	G	A	T	G	A	C	G	A	T	T	T	T	C	A	T	G	A	T	G	G	C	A	T	T	G	A	T	C	C	A	T	A	T	A	C	C	T
	Solanum lycopersicum cv. Malinovii silach	T	G	C	A	C	A	A	G	G	T	T	G	A	T	G	A	C	G	A	T	T	T	T	C	A	T	G	A	T	G	G	C	A	T	T	G	A	T	C	C	A	T	A	T	A	C	C	T
	Solanum lycopersicum cv. Garmoshka	T	G	C	A	C	A	A	G	G	T	T	G	A	T	G	A	C	G	A	T	T	T	T	C	A	T	G	A	T	G	G	C	A	T	T	G	A	T	C	C	A	T	A	T	A	C	C	T
	Solanum lycopersicum cv. Paul Robeson	T	G	C	A	C	A	A	G	G	T	T	G	A	T	G	A	C	G	A	T	T	T	T	C	A	T	G	A	T	G	G	C	A	T	T	G	A	T	C	C	A	T	A	T	A	C	C	T
	Solanum lycopersicum cv. Zemba	T	G	C	A	C	A	A	G	G	T	T	G	A	T	G	A	C	G	A	T	T	T	T	C	A	T	G	A	T	G	G	C	A	T	T	G	A	T	C	C	A	T	A	T	A	C	C	T
	Solanum lycopersicum cv. Black Jack	T	G	C	A	C	A	A	G	G	T	T	G	A	T	G	A	C	G	A	T	T	T	T	C	A	T	G	A	T	G	G	C	A	T	T	G	A	T	C	C	A	T	A	T	A	C	C	T
	Solanum lycopersicum cv. Christmas bluberry	T	G	C	A	C	A	A	G	G	T	T	G	A	T	G	A	C	G	A	T	T	T	T	c	-	T	G	A	T	G	G	C	A	T	T	G	A	T	C	C	A	T	A	T	A	C	C	T
	Solanum lycopersicum cv. Black cherry	T	G	C	A	C	A	A	G	G	T	T	G	A	T	G	A	C	G	A	T	T	T	T	C	A	T	G	A	T	G	G	C	A	T	T	G	A	T	C	C	A	T	A	T	A	C	C	T
	Solanum lycopersicum cv. Cherry zhelto-oranzhevie	T	G	C	A	C	A	A	G	G	T	T	G	A	T	G	A	C	G	A	T	T	T	T	C	A	T	G	A	T	G	G	C	A	T	T	G	A	T	C	C	A	T	A	T	A	C	C	T
	Solanum lycopersicum cv. Kopilka-zheltaya	T	G	C	A	C	A	A	G	G	T	T	G	A	T	G	A	C	G	A	T	T	T	T	C	A	T	G	A	T	G	G	C	A	T	T	G	A	T	C	C	A	T	A	T	A	C	C	T
	Solanum lycopersicum cv. Nesozrevayuschii Natasha	T	G	C	A	C	A	A	G	G	T	T	G	A	T	G	A	C	G	A	T	T	T	T	C	A	T	G	A	T	G	G	C	A	T	T	G	A	T	C	C	A	T	A	T	A	C	C	T
		251	252	253	254	255	256	257	258	259	260	261	262	263	264	265	266	267	268	269	270	271	272	273	274	275	276	277	278	279	280	281	282	283	284	285	286	287	288	289	290	291	292	293	294	295	296	297	298
	Solanum lycopersicum cv. Heinz 1706 NC 015449.3:67104216-67112934, chromosome 12	-	-	-	-	-	-	-	-	-	-	-	-	-	-	-	-	-	-	-	-	-	-	-	-	-	-	-	-	-	-	-	-	-	-	-	-	-	-	-	-	-	-	-	-	-	-	-	-
	Solanum pimpinellifolium cultivar LA0480, NRDK01042673.1:47213-54353 Scaffold3068453	-	-	-	-	-	-	-	-	-	-	-	-	-	-	-	-	-	-	-	-	-	-	-	-	-	-	-	-	-	-	-	-	-	-	-	-	-	-	-	-	-	-	-	-	-	-	-	-
	Solanum habrochaites var. LYC4, CBYS010004235.1:34980-42054, contig 4234	-	-	-	-	-	-	-	-	-	-	-	-	-	-	-	-	-	-	-	-	-	-	-	-	-	-	-	-	-	-	-	-	-	-	-	-	-	-	-	-	-	-	-	-	-	-	-	-
	Solanum pennellii LA0716, HG975451.1:82010144-82017236, chromosome 12	G	G	A	A	G	A	A	G	C	A	T	G	G	T	A	T	T	C	A	G	T	C	A	C	C	C	C	G	A	C	T	A	A	T	A	T	C	T	T	G	T	T	A	G	G	A	A	A
	Solanum arcanum LA2157, CBYQ010005221.1:68268-75378, contig 5220	-	-	-	-	-	-	-	-	-	-	-	-	-	-	-	-	-	-	-	-	-	-	-	-	-	-	-	-	-	-	-	-	-	-	-	-	-	-	-	-	-	-	-	-	-	-	-	-
	Solanum pimpinellifolium, VIR1018	-	-	-	-	-	-	-	-	-	-	-	-	-	-	-	-	-	-	-	-	-	-	-	-	-	-	-	-	-	-	-	-	-	-	-	-	-	-	-	-	-	-	-	-	-	-	-	-
	Solanum cheesmaniae LA0421	-	-	-	-	-	-	-	-	-	-	-	-	-	-	-	-	-	-	-	-	-	-	-	-	-	-	-	-	-	-	-	-	-	-	-	-	-	-	-	-	-	-	-	-	-	-	-	-
	Solanum habrochaites LA1777	-	-	-	-	-	-	-	-	-	-	-	-	-	-	-	-	-	-	-	-	-	-	-	-	-	-	-	-	-	-	-	-	-	-	-	-	-	-	-	-	-	-	-	-	-	-	-	-
	Solanum habrochaites LA2144	-	-	-	-	-	-	-	-	-	-	-	-	-	-	-	-	-	-	-	-	-	-	-	-	-	-	-	-	-	-	-	-	-	-	-	-	-	-	-	-	-	-	-	-	-	-	-	-
	Solanum pennellii LA1926	G	G	A	A	G	A	A	G	C	A	T	G	G	T	A	T	T	C	A	G	T	C	A	C	C	C	C	G	A	C	T	A	A	T	A	T	C	T	T	G	T	T	A	G	G	A	A	A
	Solanum pennellii LA0716	G	G	A	A	G	A	A	G	C	A	T	G	G	T	A	T	T	C	A	G	T	C	A	C	C	C	C	G	A	C	T	A	A	T	A	T	C	T	T	G	T	T	A	G	G	A	A	A
	Solanum chilense LA1963	-	-	-	-	-	-	-	-	-	-	-	-	-	-	-	-	-	-	-	-	-	-	-	-	-	-	-	-	-	-	-	-	-	-	-	-	-	-	-	-	-	-	-	-	-	-	-	-
	Solanum chilense LA2884	-	-	-	-	-	-	-	-	-	-	-	-	-	-	-	-	-	-	-	-	-	-	-	-	-	-	-	-	-	-	-	-	-	-	-	-	-	-	-	-	-	-	-	-	-	-	-	-
	Solanum lycopersicum cv. Heinz	-	-	-	-	-	-	-	-	-	-	-	-	-	-	-	-	-	-	-	-	-	-	-	-	-	-	-	-	-	-	-	-	-	-	-	-	-	-	-	-	-	-	-	-	-	-	-	-
	Solanum lycopersicum cv. Korneevskii	-	-	-	-	-	-	-	-	-	-	-	-	-	-	-	-	-	-	-	-	-	-	-	-	-	-	-	-	-	-	-	-	-	-	-	-	-	-	-	-	-	-	-	-	-	-	-	-
	Solanum lycopersicum cv. Malinovii silach	-	-	-	-	-	-	-	-	-	-	-	-	-	-	-	-	-	-	-	-	-	-	-	-	-	-	-	-	-	-	-	-	-	-	-	-	-	-	-	-	-	-	-	-	-	-	-	-
	Solanum lycopersicum cv. Garmoshka	-	-	-	-	-	-	-	-	-	-	-	-	-	-	-	-	-	-	-	-	-	-	-	-	-	-	-	-	-	-	-	-	-	-	-	-	-	-	-	-	-	-	-	-	-	-	-	-
	Solanum lycopersicum cv. Paul Robeson	-	-	-	-	-	-	-	-	-	-	-	-	-	-	-	-	-	-	-	-	-	-	-	-	-	-	-	-	-	-	-	-	-	-	-	-	-	-	-	-	-	-	-	-	-	-	-	-
	Solanum lycopersicum cv. Zemba	-	-	-	-	-	-	-	-	-	-	-	-	-	-	-	-	-	-	-	-	-	-	-	-	-	-	-	-	-	-	-	-	-	-	-	-	-	-	-	-	-	-	-	-	-	-	-	-
	Solanum lycopersicum cv. Black Jack	-	-	-	-	-	-	-	-	-	-	-	-	-	-	-	-	-	-	-	-	-	-	-	-	-	-	-	-	-	-	-	-	-	-	-	-	-	-	-	-	-	-	-	-	-	-	-	-
	Solanum lycopersicum cv. Christmas bluberry	-	-	-	-	-	-	-	-	-	-	-	-	-	-	-	-	-	-	-	-	-	-	-	-	-	-	-	-	-	-	-	-	-	-	-	-	-	-	-	-	-	-	-	-	-	-	-	-
	Solanum lycopersicum cv. Black cherry	-	-	-	-	-	-	-	-	-	-	-	-	-	-	-	-	-	-	-	-	-	-	-	-	-	-	-	-	-	-	-	-	-	-	-	-	-	-	-	-	-	-	-	-	-	-	-	-
	Solanum lycopersicum cv. Cherry zhelto-oranzhevie	-	-	-	-	-	-	-	-	-	-	-	-	-	-	-	-	-	-	-	-	-	-	-	-	-	-	-	-	-	-	-	-	-	-	-	-	-	-	-	-	-	-	-	-	-	-	-	-
	Solanum lycopersicum cv. Kopilka-zheltaya	-	-	-	-	-	-	-	-	-	-	-	-	-	-	-	-	-	-	-	-	-	-	-	-	-	-	-	-	-	-	-	-	-	-	-	-	-	-	-	-	-	-	-	-	-	-	-	-
	Solanum lycopersicum cv. Nesozrevayuschii Natasha	-	-	-	-	-	-	-	-	-	-	-	-	-	-	-	-	-	-	-	-	-	-	-	-	-	-	-	-	-	-	-	-	-	-	-	-	-	-	-	-	-	-	-	-	-	-	-	-
		501	502	503	504	505	506	507	508	509	510	511	512	513	514	515	516	517	518	519	520	521	522	523	524	525	526	527	528	529	530	531	532	533	534	535	536	537	538	539	540	541	542	543	544	545	546	547	548
	Solanum lycopersicum cv. Heinz 1706 NC 015449.3:67104216-67112934, chromosome 12	-	-	-	-	-	-	-	-	-	-	-	-	-	-	-	-	-	-	-	-	-	-	-	-	-	-	-	-	-	-	-	-	-	-	-	-	-	-	-	-	-	-	-	-	-	-	-	-
	Solanum pimpinellifolium cultivar LA0480, NRDK01042673.1:47213-54353 Scaffold3068453	-	-	-	-	-	-	-	-	-	-	-	-	-	-	-	-	-	-	-	-	-	-	-	-	-	-	-	-	-	-	-	-	-	-	-	-	-	-	-	-	-	-	-	-	-	-	-	-
	Solanum habrochaites var. LYC4, CBYS010004235.1:34980-42054, contig 4234	-	-	-	-	-	-	-	-	-	-	-	-	-	-	-	-	-	-	-	-	-	-	-	-	-	-	-	-	-	-	-	-	-	-	-	-	-	-	-	-	-	-	-	-	-	-	-	-
	Solanum pennellii LA0716, HG975451.1:82010144-82017236, chromosome 12	T	T	C	C	A	T	C	T	T	C	T	T	T	G	T	G	G	A	T	T	T	G	G	T	A	G	T	A	A	A	T	G	A	A	A	A	C	A	G	G	T	A	C	T	G	A	C	T
	Solanum arcanum LA2157, CBYQ010005221.1:68268-75378, contig 5220	-	-	-	-	-	-	-	-	-	-	-	-	-	-	-	-	-	-	-	-	-	-	-	-	-	-	-	-	-	-	-	-	-	-	-	-	-	-	-	-	-	-	-	-	-	-	-	-
	Solanum pimpinellifolium, VIR1018	-	-	-	-	-	-	-	-	-	-	-	-	-	-	-	-	-	-	-	-	-	-	-	-	-	-	-	-	-	-	-	-	-	-	-	-	-	-	-	-	-	-	-	-	-	-	-	-
	Solanum cheesmaniae LA0421	-	-	-	-	-	-	-	-	-	-	-	-	-	-	-	-	-	-	-	-	-	-	-	-	-	-	-	-	-	-	-	-	-	-	-	-	-	-	-	-	-	-	-	-	-	-	-	-
	Solanum habrochaites LA1777	-	-	-	-	-	-	-	-	-	-	-	-	-	-	-	-	-	-	-	-	-	-	-	-	-	-	-	-	-	-	-	-	-	-	-	-	-	-	-	-	-	-	-	-	-	-	-	-
	Solanum habrochaites LA2144	-	-	-	-	-	-	-	-	-	-	-	-	-	-	-	-	-	-	-	-	-	-	-	-	-	-	-	-	-	-	-	-	-	-	-	-	-	-	-	-	-	-	-	-	-	-	-	-
	Solanum pennellii LA1926	T	T	C	C	A	T	C	T	T	C	T	T	T	G	T	G	G	A	T	T	T	G	G	T	A	G	T	A	A	A	T	G	A	A	A	A	C	A	G	G	T	A	C	T	G	A	C	T
	Solanum pennellii LA0716	T	T	C	C	A	T	C	T	T	C	T	T	T	G	T	G	G	A	T	T	T	G	G	T	A	G	T	A	A	A	T	G	A	A	A	A	C	A	G	G	T	A	C	T	G	A	C	T
	Solanum chilense LA1963	-	-	-	-	-	-	-	-	-	-	-	-	-	-	-	-	-	-	-	-	-	-	-	-	-	-	-	-	-	-	-	-	-	-	-	-	-	-	-	-	-	-	-	-	-	-	-	-
	Solanum chilense LA2884	-	-	-	-	-	-	-	-	-	-	-	-	-	-	-	-	-	-	-	-	-	-	-	-	-	-	-	-	-	-	-	-	-	-	-	-	-	-	-	-	-	-	-	-	-	-	-	-
	Solanum lycopersicum cv. Heinz	-	-	-	-	-	-	-	-	-	-	-	-	-	-	-	-	-	-	-	-	-	-	-	-	-	-	-	-	-	-	-	-	-	-	-	-	-	-	-	-	-	-	-	-	-	-	-	-
	Solanum lycopersicum cv. Korneevskii	-	-	-	-	-	-	-	-	-	-	-	-	-	-	-	-	-	-	-	-	-	-	-	-	-	-	-	-	-	-	-	-	-	-	-	-	-	-	-	-	-	-	-	-	-	-	-	-
	Solanum lycopersicum cv. Malinovii silach	-	-	-	-	-	-	-	-	-	-	-	-	-	-	-	-	-	-	-	-	-	-	-	-	-	-	-	-	-	-	-	-	-	-	-	-	-	-	-	-	-	-	-	-	-	-	-	-
	Solanum lycopersicum cv. Garmoshka	-	-	-	-	-	-	-	-	-	-	-	-	-	-	-	-	-	-	-	-	-	-	-	-	-	-	-	-	-	-	-	-	-	-	-	-	-	-	-	-	-	-	-	-	-	-	-	-
	Solanum lycopersicum cv. Paul Robeson	-	-	-	-	-	-	-	-	-	-	-	-	-	-	-	-	-	-	-	-	-	-	-	-	-	-	-	-	-	-	-	-	-	-	-	-	-	-	-	-	-	-	-	-	-	-	-	-
	Solanum lycopersicum cv. Zemba	-	-	-	-	-	-	-	-	-	-	-	-	-	-	-	-	-	-	-	-	-	-	-	-	-	-	-	-	-	-	-	-	-	-	-	-	-	-	-	-	-	-	-	-	-	-	-	-
	Solanum lycopersicum cv. Black Jack	-	-	-	-	-	-	-	-	-	-	-	-	-	-	-	-	-	-	-	-	-	-	-	-	-	-	-	-	-	-	-	-	-	-	-	-	-	-	-	-	-	-	-	-	-	-	-	-
	Solanum lycopersicum cv. Christmas bluberry	-	-	-	-	-	-	-	-	-	-	-	-	-	-	-	-	-	-	-	-	-	-	-	-	-	-	-	-	-	-	-	-	-	-	-	-	-	-	-	-	-	-	-	-	-	-	-	-
	Solanum lycopersicum cv. Black cherry	-	-	-	-	-	-	-	-	-	-	-	-	-	-	-	-	-	-	-	-	-	-	-	-	-	-	-	-	-	-	-	-	-	-	-	-	-	-	-	-	-	-	-	-	-	-	-	-
	Solanum lycopersicum cv. Cherry zhelto-oranzhevie	-	-	-	-	-	-	-	-	-	-	-	-	-	-	-	-	-	-	-	-	-	-	-	-	-	-	-	-	-	-	-	-	-	-	-	-	-	-	-	-	-	-	-	-	-	-	-	-
	Solanum lycopersicum cv. Kopilka-zheltaya	-	-	-	-	-	-	-	-	-	-	-	-	-	-	-	-	-	-	-	-	-	-	-	-	-	-	-	-	-	-	-	-	-	-	-	-	-	-	-	-	-	-	-	-	-	-	-	-
	Solanum lycopersicum cv. Nesozrevayuschii Natasha	-	-	-	-	-	-	-	-	-	-	-	-	-	-	-	-	-	-	-	-	-	-	-	-	-	-	-	-	-	-	-	-	-	-	-	-	-	-	-	-	-	-	-	-	-	-	-	-
		751	752	753	754	755	756	757	758	759	760	761	762	763	764	765	766	767	768	769	770	771	772	773	774	775	776	777	778	779	780	781	782	783	784	785	786	787	788	789	790	791	792	793	794	795	796	797	798
	Solanum lycopersicum cv. Heinz 1706 NC 015449.3:67104216-67112934, chromosome 12	T	G	C	A	T	C	G	A	T	A	C	-	-	-	-	-	G	T	T	G	T	T	T	T	T	T	T	G	T	T	A	A	G	A	G	T	A	C	C	C	A	C	T	C	C	T	G	A
	Solanum pimpinellifolium cultivar LA0480, NRDK01042673.1:47213-54353 Scaffold3068453	T	G	C	A	T	C	G	A	T	A	C	-	-	-	-	-	G	T	T	G	T	T	T	T	T	T	T	G	T	T	A	A	G	A	G	T	A	C	C	C	A	C	T	C	C	T	G	A
	Solanum habrochaites var. LYC4, CBYS010004235.1:34980-42054, contig 4234	T	G	C	A	T	C	G	A	T	A	C	-	-	-	-	-	G	T	T	-	T	T	T	T	T	T	T	G	T	T	A	A	G	A	G	T	A	C	C	C	A	C	T	C	C	T	G	A
	Solanum pennellii LA0716, HG975451.1:82010144-82017236, chromosome 12	T	G	C	A	T	C	G	A	T	A	C	A	T	-	-	-	T	T	T	T	T	T	T	T	T	T	G	G	T	T	A	A	G	A	G	T	A	C	C	C	A	C	T	C	C	T	G	A
	Solanum arcanum LA2157, CBYQ010005221.1:68268-75378, contig 5220	T	G	C	A	T	C	G	A	T	A	C	A	T	T	T	T	G	T	T	T	T	T	T	T	T	T	T	G	T	T	A	A	G	A	G	T	A	C	C	C	A	C	T	C	C	T	G	A
	Solanum pimpinellifolium, VIR1018	T	G	C	A	T	C	G	A	T	A	C	-	-	-	-	-	G	T	T	G	T	T	T	T	T	T	T	G	T	T	A	A	G	A	G	T	A	C	C	C	A	C	T	C	C	T	G	A
	Solanum cheesmaniae LA0421	T	G	C	A	T	C	G	A	T	A	C	-	-	-	-	-	G	T	T	G	T	T	T	T	T	T	T	G	T	T	A	A	G	A	G	T	A	C	C	C	A	C	T	C	C	T	G	A
	Solanum habrochaites LA1777	T	G	C	A	T	C	G	A	T	A	C	-	-	-	-	-	G	T	T	-	T	T	T	T	T	T	T	G	T	T	A	A	G	A	G	T	A	C	C	C	A	C	T	C	C	T	G	A
	Solanum habrochaites LA2144	T	G	C	A	T	C	G	A	T	A	C	-	-	-	-	-	G	T	T	-	T	T	T	T	T	T	T	G	T	T	A	A	G	A	G	T	A	C	C	C	A	C	T	C	C	T	G	A
	Solanum pennellii LA1926	T	G	C	A	T	C	G	A	T	A	C	A	T	-	-	-	T	T	T	T	T	T	T	T	T	T	G	G	T	T	A	A	G	A	G	T	A	C	C	C	A	C	T	C	C	T	G	A
	Solanum pennellii LA0716	T	G	C	A	T	C	G	A	T	A	C	A	T	-	-	-	T	T	T	T	T	T	T	T	T	T	G	G	T	T	A	A	G	A	G	T	A	C	C	C	A	C	T	C	C	T	G	A
	Solanum chilense LA1963	T	G	C	A	T	C	G	A	T	A	C	A	T	T	T	-	A	-	T	T	T	T	T	T	T	T	T	G	T	T	A	A	G	A	G	T	A	C	C	C	A	C	T	C	C	T	G	A
	Solanum chilense LA2884	G	G	C	A	-	C	G	A	T	T	C	A	T	T	T	T	A	-	T	T	T	T	T	T	T	T	T	G	T	T	A	A	G	A	G	T	A	C	C	C	A	C	T	C	C	T	G	A
	Solanum lycopersicum cv. Heinz	T	G	C	A	T	C	G	A	T	A	C	-	-	-	-	-	G	T	T	G	T	T	T	T	T	T	T	G	T	T	A	A	G	A	G	T	A	C	C	C	A	C	T	C	C	T	G	A
	Solanum lycopersicum cv. Korneevskii	T	G	C	A	T	C	G	A	T	A	C	-	-	-	-	-	G	T	T	G	T	T	T	T	T	T	T	G	T	T	A	A	G	A	G	T	T	C	C	C	A	C	T	C	C	A	G	A
	Solanum lycopersicum cv. Malinovii silach	T	G	C	A	T	C	G	A	T	A	C	-	-	-	-	-	G	T	T	G	T	T	T	T	T	T	T	G	T	T	A	A	G	A	G	T	A	C	C	C	A	C	T	C	C	T	G	A
	Solanum lycopersicum cv. Garmoshka	T	G	C	A	T	C	G	A	T	A	C	-	-	-	-	-	G	T	T	G	T	T	T	T	T	T	T	G	T	T	A	A	G	A	G	T	A	C	C	C	A	C	T	C	C	T	G	A
	Solanum lycopersicum cv. Paul Robeson	T	G	C	A	T	C	G	A	T	A	C	-	-	-	-	-	G	T	T	G	T	T	T	T	T	T	T	G	T	T	A	A	G	A	G	T	A	C	C	C	A	C	T	C	C	T	G	A
	Solanum lycopersicum cv. Zemba	T	G	C	A	T	C	G	A	T	A	C	-	-	-	-	-	G	T	T	G	T	T	T	T	T	T	T	G	T	T	A	A	G	A	G	T	A	C	C	C	A	C	T	C	C	T	G	A
	Solanum lycopersicum cv. Black Jack	T	G	C	A	T	C	G	A	T	A	C	-	-	-	-	-	G	T	T	G	T	T	T	T	T	T	T	G	T	T	A	A	G	A	G	T	A	C	C	C	A	C	T	C	C	T	G	A
	Solanum lycopersicum cv. Christmas bluberry	T	G	C	A	T	C	G	A	T	A	C	-	-	-	-	-	G	T	T	G	T	T	T	T	T	T	T	G	T	T	A	A	G	A	G	T	A	C	C	C	A	C	T	C	C	T	G	A
	Solanum lycopersicum cv. Black cherry	T	G	C	A	T	C	G	A	T	A	C	-	-	-	-	-	G	T	T	G	T	T	T	T	T	T	T	G	T	T	A	A	G	A	G	T	A	C	C	C	A	C	T	C	C	T	G	A
	Solanum lycopersicum cv. Cherry zhelto-oranzhevie	T	G	C	A	T	C	G	A	T	A	C	-	-	-	-	-	G	T	T	G	T	T	T	T	T	T	T	G	T	T	A	A	G	A	G	T	A	C	C	C	A	C	T	C	C	T	G	A
	Solanum lycopersicum cv. Kopilka-zheltaya	T	G	C	A	T	C	G	A	T	A	C	-	-	-	-	-	G	T	T	G	T	T	T	T	T	T	T	G	T	T	A	A	G	A	G	T	A	C	C	C	A	C	T	C	C	T	G	A
	Solanum lycopersicum cv. Nesozrevayuschii Natasha	T	G	C	A	T	C	G	A	T	A	C	-	-	-	-	-	G	T	T	G	T	T	T	T	T	T	T	G	T	T	A	A	G	A	G	T	A	C	C	C	A	C	T	C	C	T	G	A
		1001	1002	1003	1004	1005	1006	1007	1008	1009	1010	1011	1012	1013	1014	1015	1016	1017	1018	1019	1020	1021	1022	1023	1024	1025	1026	1027	1028	1029	1030	1031	1032	1033	1034	1035	1036	1037	1038	1039	1040	1041	1042	1043	1044	1045	1046	1047	1048
	Solanum lycopersicum cv. Heinz 1706 NC 015449.3:67104216-67112934, chromosome 12	G	T	T	G	A	A	C	G	G	T	A	T	-	G	T	G	T	C	G	T	T	C	T	G	A	C	T	T	G	T	T	C	T	G	C	T	G	T	T	C	T	C	A	T	A	T	T	C
	Solanum pimpinellifolium cultivar LA0480, NRDK01042673.1:47213-54353 Scaffold3068453	G	T	T	G	A	A	C	G	G	T	A	T	-	G	T	G	T	C	G	T	T	C	T	G	A	C	T	T	G	T	T	C	T	G	C	T	G	T	T	C	T	C	A	T	A	T	T	C
	Solanum habrochaites var. LYC4, CBYS010004235.1:34980-42054, contig 4234	G	T	T	G	A	A	C	A	G	T	A	T	-	G	T	G	T	C	G	T	T	C	T	G	A	C	T	T	G	T	T	C	T	G	C	T	G	T	T	C	T	C	A	T	A	T	T	C
	Solanum pennellii LA0716, HG975451.1:82010144-82017236, chromosome 12	G	T	T	G	A	A	C	G	G	T	A	T	T	G	T	G	T	C	G	T	T	C	T	G	A	C	T	T	G	T	T	C	T	G	C	T	G	T	T	C	T	C	A	T	A	T	T	C
	Solanum arcanum LA2157, CBYQ010005221.1:68268-75378, contig 5220	G	T	T	G	A	A	C	G	G	T	A	T	-	G	T	G	T	C	G	T	T	C	T	G	A	C	T	T	G	T	T	T	C	G	C	T	G	T	T	C	T	C	A	T	A	T	T	C
	Solanum pimpinellifolium, VIR1018	G	T	T	G	A	A	C	G	G	T	A	T	-	G	T	G	T	C	G	T	T	C	T	G	A	C	T	T	G	T	T	C	T	G	C	T	G	T	T	C	T	C	A	T	A	T	T	C
	Solanum cheesmaniae LA0421	G	T	T	G	A	A	C	G	G	T	A	T	-	G	T	G	T	C	G	T	T	C	T	G	A	C	T	T	G	T	T	C	T	G	C	T	G	T	T	C	T	C	A	T	A	T	T	C
	Solanum habrochaites LA1777	G	T	T	G	A	A	C	T	G	T	A	T	-	G	T	G	T	C	G	-	T	C	T	G	A	C	-	T	G	-	T	C	T	G	C	T	G	-	T	C	T	C	A	T	A	C	T	C
	Solanum habrochaites LA2144	G	T	T	G	A	A	C	T	G	T	A	T	-	G	T	G	T	C	G	-	T	C	T	G	A	C	-	T	G	-	T	C	T	G	C	T	G	-	T	C	T	C	A	T	A	C	T	C
	Solanum pennellii LA1926	G	T	T	G	A	A	C	G	G	T	A	T	T	G	T	G	T	C	G	T	T	C	T	G	A	C	T	T	G	T	T	C	T	G	C	T	G	T	T	C	T	C	A	T	A	T	T	C
	Solanum pennellii LA0716	G	T	T	G	A	A	C	G	G	T	A	T	T	G	T	G	T	C	G	T	T	C	T	G	A	C	T	T	G	T	T	C	T	G	C	T	G	T	T	C	T	C	A	T	A	T	T	C
	Solanum chilense LA1963	G	T	T	G	A	A	C	G	G	T	A	T	-	G	T	G	T	C	G	T	T	C	T	G	A	C	T	T	G	T	T	C	T	G	C	T	G	T	T	C	T	C	A	T	A	T	T	C
	Solanum chilense LA2884	G	T	T	G	A	A	C	G	G	T	A	T	-	G	T	G	T	C	G	T	T	C	T	G	A	C	T	T	G	T	T	C	T	G	C	T	G	T	T	C	T	C	A	T	A	T	T	C
	Solanum lycopersicum cv. Heinz	G	T	T	G	A	A	C	G	G	T	A	T	-	G	T	G	T	C	G	T	T	C	A	G	A	C	T	T	G	T	T	C	T	G	C	T	G	T	T	C	T	C	A	T	A	T	T	C
	Solanum lycopersicum cv. Korneevskii	G	T	T	G	A	A	C	G	G	T	A	T	-	G	T	G	T	C	G	T	T	C	T	T	A	C	T	T	G	T	T	G	T	G	C	T	G	T	T	C	T	T	A	C	A	T	T	C
	Solanum lycopersicum cv. Malinovii silach	G	T	T	G	A	A	C	G	G	T	A	T	-	G	T	G	T	C	G	T	T	C	T	G	A	C	T	T	G	T	T	C	T	G	C	T	G	T	T	C	T	C	A	T	A	T	T	C
	Solanum lycopersicum cv. Garmoshka	G	T	T	G	A	A	C	G	G	T	A	T	-	G	T	G	T	C	G	T	T	C	T	G	A	C	T	T	G	T	T	C	T	G	C	T	G	T	T	C	T	C	A	T	A	T	T	C
	Solanum lycopersicum cv. Paul Robeson	G	T	T	G	A	A	C	G	G	T	A	T	-	G	T	G	T	C	G	T	T	C	T	G	A	C	T	T	G	T	T	C	C	G	C	T	G	T	T	C	T	C	A	T	A	T	T	C
	Solanum lycopersicum cv. Zemba	G	T	T	G	A	A	C	G	G	T	A	T	-	G	T	G	T	C	G	T	T	C	T	G	A	C	T	T	G	T	T	C	T	G	C	T	G	T	T	C	T	C	A	T	A	T	T	C
	Solanum lycopersicum cv. Black Jack	G	T	T	G	A	A	C	G	G	T	A	T	-	G	T	G	T	C	G	T	T	C	T	G	A	C	T	T	G	T	T	C	T	G	C	T	G	T	T	C	T	C	A	T	A	T	T	C
	Solanum lycopersicum cv. Christmas bluberry	G	T	T	G	A	A	C	G	G	T	A	T	-	G	T	G	T	C	G	T	T	C	T	G	A	C	T	T	G	T	T	C	T	G	C	T	G	T	T	C	T	C	A	T	A	T	T	C
	Solanum lycopersicum cv. Black cherry	G	T	T	G	A	G	C	G	G	T	A	T	-	G	T	G	T	C	G	T	T	C	T	G	A	C	T	T	G	T	T	C	T	G	C	T	G	T	T	C	T	C	A	T	A	T	T	C
	Solanum lycopersicum cv. Cherry zhelto-oranzhevie	G	T	T	G	A	A	C	G	G	T	A	T	-	G	T	G	T	C	G	T	T	C	T	G	A	C	T	T	G	T	T	C	T	G	C	T	G	T	T	C	T	C	A	T	A	T	T	C
	Solanum lycopersicum cv. Kopilka-zheltaya	G	T	T	G	A	A	C	G	G	T	A	T	-	G	T	G	T	C	G	T	T	C	T	G	A	C	T	T	G	T	T	C	T	G	C	T	G	T	T	C	T	C	A	T	A	T	T	C
	Solanum lycopersicum cv. Nesozrevayuschii Natasha	G	T	T	G	A	A	C	G	G	T	A	T	-	G	T	G	T	C	G	T	T	C	T	G	A	C	T	T	G	T	T	C	T	G	C	T	G	T	T	C	T	C	A	T	A	T	T	C
		1251	1252	1253	1254	1255	1256	1257	1258	1259	1260	1261	1262	1263	1264	1265	1266	1267	1268	1269	1270	1271	1272	1273	1274	1275	1276	1277	1278	1279	1280	1281	1282	1283	1284	1285	1286	1287	1288	1289	1290	1291	1292	1293	1294	1295	1296	1297	1298
	Solanum lycopersicum cv. Heinz 1706 NC 015449.3:67104216-67112934, chromosome 12	-	-	-	-	-	-	-	-	-	-	-	-	-	-	-	-	-	-	-	-	-	-	-	-	-	-	-	-	-	-	-	-	-	-	-	-	-	-	-	-	-	-	-	-	-	-	-	-
	Solanum pimpinellifolium cultivar LA0480, NRDK01042673.1:47213-54353 Scaffold3068453	-	-	-	-	-	-	-	-	-	-	-	-	-	-	-	-	-	-	-	-	-	-	-	-	-	-	-	-	-	-	-	-	-	-	-	-	-	-	-	-	-	-	-	-	-	-	-	-
	Solanum habrochaites var. LYC4, CBYS010004235.1:34980-42054, contig 4234	-	-	-	-	-	-	-	-	-	-	-	-	-	-	-	-	-	-	-	-	-	-	-	-	-	-	-	-	-	-	-	-	-	-	-	-	-	-	-	-	-	-	-	-	-	-	-	-
	Solanum pennellii LA0716, HG975451.1:82010144-82017236, chromosome 12	-	-	-	-	-	-	-	-	-	-	-	-	-	-	-	-	-	-	-	-	-	-	-	-	-	-	-	-	-	-	-	-	-	-	-	-	-	-	-	-	-	-	-	-	-	-	-	-
	Solanum arcanum LA2157, CBYQ010005221.1:68268-75378, contig 5220	A	T	G	C	C	C	A	A	G	T	A	C	T	C	C	C	T	C	A	A	C	C	T	A	T	G	C	C	C	G	A	A	A	T	C	T	C	A	G	A	G	A	C	A	C	A	C	T
	Solanum pimpinellifolium, VIR1018	-	-	-	-	-	-	-	-	-	-	-	-	-	-	-	-	-	-	-	-	-	-	-	-	-	-	-	-	-	-	-	-	-	-	-	-	-	-	-	-	-	-	-	-	-	-	-	-
	Solanum cheesmaniae LA0421	-	-	-	-	-	-	-	-	-	-	-	-	-	-	-	-	-	-	-	-	-	-	-	-	-	-	-	-	-	-	-	-	-	-	-	-	-	-	-	-	-	-	-	-	-	-	-	-
	Solanum habrochaites LA1777	-	-	-	-	-	-	-	-	-	-	-	-	-	-	-	-	-	-	-	-	-	-	-	-	-	-	-	-	-	-	-	-	-	-	-	-	-	-	-	-	-	-	-	-	-	-	-	-
	Solanum habrochaites LA2144	-	-	-	-	-	-	-	-	-	-	-	-	-	-	-	-	-	-	-	-	-	-	-	-	-	-	-	-	-	-	-	-	-	-	-	-	-	-	-	-	-	-	-	-	-	-	-	-
	Solanum pennellii LA1926	-	-	-	-	-	-	-	-	-	-	-	-	-	-	-	-	-	-	-	-	-	-	-	-	-	-	-	-	-	-	-	-	-	-	-	-	-	-	-	-	-	-	-	-	-	-	-	-
	Solanum pennellii LA0716	-	-	-	-	-	-	-	-	-	-	-	-	-	-	-	-	-	-	-	-	-	-	-	-	-	-	-	-	-	-	-	-	-	-	-	-	-	-	-	-	-	-	-	-	-	-	-	-
	Solanum chilense LA1963	-	-	-	-	-	-	-	-	-	-	-	-	-	-	-	-	-	-	-	-	-	-	-	-	-	-	-	-	-	-	-	-	-	-	-	-	-	-	-	-	-	-	-	-	-	-	-	-
	Solanum chilense LA2884	-	-	-	-	-	-	-	-	-	-	-	-	-	-	-	-	-	-	-	-	-	-	-	-	-	-	-	-	-	-	-	-	-	-	-	-	-	-	-	-	-	-	-	-	-	-	-	-
	Solanum lycopersicum cv. Heinz	-	-	-	-	-	-	-	-	-	-	-	-	-	-	-	-	-	-	-	-	-	-	-	-	-	-	-	-	-	-	-	-	-	-	-	-	-	-	-	-	-	-	-	-	-	-	-	-
	Solanum lycopersicum cv. Korneevskii	-	-	-	-	-	-	-	-	-	-	-	-	-	-	-	-	-	-	-	-	-	-	-	-	-	-	-	-	-	-	-	-	-	-	-	-	-	-	-	-	-	-	-	-	-	-	-	-
	Solanum lycopersicum cv. Malinovii silach	-	-	-	-	-	-	-	-	-	-	-	-	-	-	-	-	-	-	-	-	-	-	-	-	-	-	-	-	-	-	-	-	-	-	-	-	-	-	-	-	-	-	-	-	-	-	-	-
	Solanum lycopersicum cv. Garmoshka	-	-	-	-	-	-	-	-	-	-	-	-	-	-	-	-	-	-	-	-	-	-	-	-	-	-	-	-	-	-	-	-	-	-	-	-	-	-	-	-	-	-	-	-	-	-	-	-
	Solanum lycopersicum cv. Paul Robeson	-	-	-	-	-	-	-	-	-	-	-	-	-	-	-	-	-	-	-	-	-	-	-	-	-	-	-	-	-	-	-	-	-	-	-	-	-	-	-	-	-	-	-	-	-	-	-	-
	Solanum lycopersicum cv. Zemba	-	-	-	-	-	-	-	-	-	-	-	-	-	-	-	-	-	-	-	-	-	-	-	-	-	-	-	-	-	-	-	-	-	-	-	-	-	-	-	-	-	-	-	-	-	-	-	-
	Solanum lycopersicum cv. Black Jack	-	-	-	-	-	-	-	-	-	-	-	-	-	-	-	-	-	-	-	-	-	-	-	-	-	-	-	-	-	-	-	-	-	-	-	-	-	-	-	-	-	-	-	-	-	-	-	-
	Solanum lycopersicum cv. Christmas bluberry	-	-	-	-	-	-	-	-	-	-	-	-	-	-	-	-	-	-	-	-	-	-	-	-	-	-	-	-	-	-	-	-	-	-	-	-	-	-	-	-	-	-	-	-	-	-	-	-
	Solanum lycopersicum cv. Black cherry	-	-	-	-	-	-	-	-	-	-	-	-	-	-	-	-	-	-	-	-	-	-	-	-	-	-	-	-	-	-	-	-	-	-	-	-	-	-	-	-	-	-	-	-	-	-	-	-
	Solanum lycopersicum cv. Cherry zhelto-oranzhevie	-	-	-	-	-	-	-	-	-	-	-	-	-	-	-	-	-	-	-	-	-	-	-	-	-	-	-	-	-	-	-	-	-	-	-	-	-	-	-	-	-	-	-	-	-	-	-	-
	Solanum lycopersicum cv. Kopilka-zheltaya	-	-	-	-	-	-	-	-	-	-	-	-	-	-	-	-	-	-	-	-	-	-	-	-	-	-	-	-	-	-	-	-	-	-	-	-	-	-	-	-	-	-	-	-	-	-	-	-
	Solanum lycopersicum cv. Nesozrevayuschii Natasha	-	-	-	-	-	-	-	-	-	-	-	-	-	-	-	-	-	-	-	-	-	-	-	-	-	-	-	-	-	-	-	-	-	-	-	-	-	-	-	-	-	-	-	-	-	-	-	-
		1501	1502	1503	1504	1505	1506	1507	1508	1509	1510	1511	1512	1513	1514	1515	1516	1517	1518	1519	1520	1521	1522	1523	1524	1525	1526	1527	1528	1529	1530	1531	1532	1533	1534	1535	1536	1537	1538	1539	1540	1541	1542	1543	1544	1545	1546	1547	1548
	Solanum lycopersicum cv. Heinz 1706 NC 015449.3:67104216-67112934, chromosome 12	-	-	-	-	-	-	-	-	-	-	-	-	-	-	-	-	-	-	-	-	-	-	-	-	-	-	-	-	-	-	-	-	-	-	-	-	-	-	-	-	-	-	-	-	-	-	-	-
	Solanum pimpinellifolium cultivar LA0480, NRDK01042673.1:47213-54353 Scaffold3068453	-	-	-	-	-	-	-	-	-	-	-	-	-	-	-	-	-	-	-	-	-	-	-	-	-	-	-	-	-	-	-	-	-	-	-	-	-	-	-	-	-	-	-	-	-	-	-	-
	Solanum habrochaites var. LYC4, CBYS010004235.1:34980-42054, contig 4234	-	-	-	-	-	-	-	-	-	-	-	-	-	-	-	-	-	-	-	-	-	-	-	-	-	-	-	-	-	-	-	-	-	-	-	-	-	-	-	-	-	-	-	-	-	-	-	-
	Solanum pennellii LA0716, HG975451.1:82010144-82017236, chromosome 12	-	-	-	-	-	-	-	-	-	-	-	-	-	-	-	-	-	-	-	-	-	-	-	-	-	-	-	-	-	-	-	-	-	-	-	-	-	-	-	-	-	-	-	-	-	-	-	-
	Solanum arcanum LA2157, CBYQ010005221.1:68268-75378, contig 5220	T	G	T	G	T	C	T	C	T	G	G	G	A	T	T	T	C	G	G	G	C	A	T	A	G	G	T	T	G	A	G	G	G	G	G	T	A	C	T	T	G	G	G	T	A	T	T	T
	Solanum pimpinellifolium, VIR1018	-	-	-	-	-	-	-	-	-	-	-	-	-	-	-	-	-	-	-	-	-	-	-	-	-	-	-	-	-	-	-	-	-	-	-	-	-	-	-	-	-	-	-	-	-	-	-	-
	Solanum cheesmaniae LA0421	-	-	-	-	-	-	-	-	-	-	-	-	-	-	-	-	-	-	-	-	-	-	-	-	-	-	-	-	-	-	-	-	-	-	-	-	-	-	-	-	-	-	-	-	-	-	-	-
	Solanum habrochaites LA1777	-	-	-	-	-	-	-	-	-	-	-	-	-	-	-	-	-	-	-	-	-	-	-	-	-	-	-	-	-	-	-	-	-	-	-	-	-	-	-	-	-	-	-	-	-	-	-	-
	Solanum habrochaites LA2144	-	-	-	-	-	-	-	-	-	-	-	-	-	-	-	-	-	-	-	-	-	-	-	-	-	-	-	-	-	-	-	-	-	-	-	-	-	-	-	-	-	-	-	-	-	-	-	-
	Solanum pennellii LA1926	-	-	-	-	-	-	-	-	-	-	-	-	-	-	-	-	-	-	-	-	-	-	-	-	-	-	-	-	-	-	-	-	-	-	-	-	-	-	-	-	-	-	-	-	-	-	-	-
	Solanum pennellii LA0716	-	-	-	-	-	-	-	-	-	-	-	-	-	-	-	-	-	-	-	-	-	-	-	-	-	-	-	-	-	-	-	-	-	-	-	-	-	-	-	-	-	-	-	-	-	-	-	-
	Solanum chilense LA1963	-	-	-	-	-	-	-	-	-	-	-	-	-	-	-	-	-	-	-	-	-	-	-	-	-	-	-	-	-	-	-	-	-	-	-	-	-	-	-	-	-	-	-	-	-	-	-	-
	Solanum chilense LA2884	-	-	-	-	-	-	-	-	-	-	-	-	-	-	-	-	-	-	-	-	-	-	-	-	-	-	-	-	-	-	-	-	-	-	-	-	-	-	-	-	-	-	-	-	-	-	-	-
	Solanum lycopersicum cv. Heinz	-	-	-	-	-	-	-	-	-	-	-	-	-	-	-	-	-	-	-	-	-	-	-	-	-	-	-	-	-	-	-	-	-	-	-	-	-	-	-	-	-	-	-	-	-	-	-	-
	Solanum lycopersicum cv. Korneevskii	-	-	-	-	-	-	-	-	-	-	-	-	-	-	-	-	-	-	-	-	-	-	-	-	-	-	-	-	-	-	-	-	-	-	-	-	-	-	-	-	-	-	-	-	-	-	-	-
	Solanum lycopersicum cv. Malinovii silach	-	-	-	-	-	-	-	-	-	-	-	-	-	-	-	-	-	-	-	-	-	-	-	-	-	-	-	-	-	-	-	-	-	-	-	-	-	-	-	-	-	-	-	-	-	-	-	-
	Solanum lycopersicum cv. Garmoshka	-	-	-	-	-	-	-	-	-	-	-	-	-	-	-	-	-	-	-	-	-	-	-	-	-	-	-	-	-	-	-	-	-	-	-	-	-	-	-	-	-	-	-	-	-	-	-	-
	Solanum lycopersicum cv. Paul Robeson	-	-	-	-	-	-	-	-	-	-	-	-	-	-	-	-	-	-	-	-	-	-	-	-	-	-	-	-	-	-	-	-	-	-	-	-	-	-	-	-	-	-	-	-	-	-	-	-
	Solanum lycopersicum cv. Zemba	-	-	-	-	-	-	-	-	-	-	-	-	-	-	-	-	-	-	-	-	-	-	-	-	-	-	-	-	-	-	-	-	-	-	-	-	-	-	-	-	-	-	-	-	-	-	-	-
	Solanum lycopersicum cv. Black Jack	-	-	-	-	-	-	-	-	-	-	-	-	-	-	-	-	-	-	-	-	-	-	-	-	-	-	-	-	-	-	-	-	-	-	-	-	-	-	-	-	-	-	-	-	-	-	-	-
	Solanum lycopersicum cv. Christmas bluberry	-	-	-	-	-	-	-	-	-	-	-	-	-	-	-	-	-	-	-	-	-	-	-	-	-	-	-	-	-	-	-	-	-	-	-	-	-	-	-	-	-	-	-	-	-	-	-	-
	Solanum lycopersicum cv. Black cherry	-	-	-	-	-	-	-	-	-	-	-	-	-	-	-	-	-	-	-	-	-	-	-	-	-	-	-	-	-	-	-	-	-	-	-	-	-	-	-	-	-	-	-	-	-	-	-	-
	Solanum lycopersicum cv. Cherry zhelto-oranzhevie	-	-	-	-	-	-	-	-	-	-	-	-	-	-	-	-	-	-	-	-	-	-	-	-	-	-	-	-	-	-	-	-	-	-	-	-	-	-	-	-	-	-	-	-	-	-	-	-
	Solanum lycopersicum cv. Kopilka-zheltaya	-	-	-	-	-	-	-	-	-	-	-	-	-	-	-	-	-	-	-	-	-	-	-	-	-	-	-	-	-	-	-	-	-	-	-	-	-	-	-	-	-	-	-	-	-	-	-	-
	Solanum lycopersicum cv. Nesozrevayuschii Natasha	-	-	-	-	-	-	-	-	-	-	-	-	-	-	-	-	-	-	-	-	-	-	-	-	-	-	-	-	-	-	-	-	-	-	-	-	-	-	-	-	-	-	-	-	-	-	-	-
		1751	1752	1753	1754	1755	1756	1757	1758	1759	1760	1761	1762	1763	1764	1765	1766	1767	1768	1769	1770	1771	1772	1773	1774	1775	1776	1777	1778	1779	1780	1781	1782	1783	1784	1785	1786	1787	1788	1789	1790	1791	1792	1793	1794	1795	1796	1797	1798
	Solanum lycopersicum cv. Heinz 1706 NC 015449.3:67104216-67112934, chromosome 12	G	A	C	T	T	T	C	A	A	A	T	C	A	C	T	T	-	G	T	A	T	C	G	T	A	T	T	C	A	C	G	C	G	G	T	T	T	A	G	T	G	A	T	T	A	A	T	G
	Solanum pimpinellifolium cultivar LA0480, NRDK01042673.1:47213-54353 Scaffold3068453	G	A	C	T	T	T	C	A	A	A	T	C	A	C	T	T	-	G	T	A	T	C	G	T	A	T	T	C	A	C	G	C	G	G	T	T	T	A	G	T	G	A	T	T	A	A	T	G
	Solanum habrochaites var. LYC4, CBYS010004235.1:34980-42054, contig 4234	G	A	G	T	T	T	C	A	A	A	T	C	A	C	T	T	-	G	T	A	T	C	G	T	A	T	A	C	A	C	A	T	G	A	T	T	T	A	G	T	G	A	T	T	A	A	T	G
	Solanum pennellii LA0716, HG975451.1:82010144-82017236, chromosome 12	G	A	G	T	T	T	C	A	A	A	T	C	A	C	T	T	-	G	T	A	T	C	G	T	A	T	T	C	A	C	A	T	G	G	T	T	T	A	G	T	G	A	T	T	A	A	T	G
	Solanum arcanum LA2157, CBYQ010005221.1:68268-75378, contig 5220	G	A	G	T	T	T	C	A	A	A	T	C	A	C	T	C	-	G	T	A	T	C	G	T	A	T	T	C	A	C	G	T	G	G	T	T	T	A	G	T	G	A	T	T	A	A	T	G
	Solanum pimpinellifolium, VIR1018	G	A	C	T	T	T	C	A	A	A	T	C	A	C	T	T	-	G	T	A	T	C	G	T	A	T	T	C	A	C	G	C	G	G	T	T	T	A	G	T	G	A	T	T	A	A	T	G
	Solanum cheesmaniae LA0421	G	C	C	T	G	T	C	A	A	A	T	C	A	C	T	T	-	G	T	C	T	C	G	T	A	T	T	C	A	C	G	C	G	G	T	T	T	A	G	T	G	A	T	T	A	A	G	G
	Solanum habrochaites LA1777	G	A	G	T	T	T	C	A	A	A	T	C	A	C	T	T	-	G	T	A	T	C	G	T	A	T	T	C	A	C	A	T	G	G	T	T	T	A	G	T	G	A	T	T	A	A	T	G
	Solanum habrochaites LA2144	G	A	G	T	T	T	C	A	A	A	T	C	A	C	T	T	-	G	T	A	T	C	G	T	A	T	A	C	A	C	A	T	G	A	T	T	T	A	G	T	G	A	T	T	A	A	T	G
	Solanum pennellii LA1926	G	A	G	T	T	T	C	A	A	A	T	C	A	C	T	T	-	G	T	A	T	C	G	T	A	T	T	C	A	C	A	T	G	G	T	T	T	A	G	T	G	A	T	T	A	A	T	G
	Solanum pennellii LA0716	G	A	G	T	T	T	C	A	A	A	T	C	A	C	T	T	-	G	T	A	T	C	G	T	A	T	T	C	A	C	A	T	G	G	T	T	T	A	G	T	G	A	T	T	A	A	T	G
	Solanum chilense LA1963	G	A	G	T	T	T	C	A	A	A	T	C	A	C	T	T	A	G	T	A	T	C	G	T	A	T	T	C	G	C	A	T	G	G	T	T	T	A	G	T	G	A	T	T	A	A	T	G
	Solanum chilense LA2884	G	A	G	T	T	T	C	A	A	A	T	C	A	C	T	T	A	G	T	A	T	C	G	T	A	T	T	C	G	C	A	T	G	G	T	T	T	A	G	T	G	A	T	T	A	A	T	G
	Solanum lycopersicum cv. Heinz	G	A	C	T	A	A	C	A	-	A	T	C	A	C	T	C	-	G	T	A	T	C	G	T	A	T	A	C	A	C	G	C	T	G	-	T	T	A	G	T	G	A	T	-	A	A	T	G
	Solanum lycopersicum cv. Korneevskii	G	A	C	T	A	A	C	A	-	A	T	C	A	C	T	C	-	G	T	A	T	C	G	T	A	T	A	C	A	C	G	C	T	G	-	T	T	A	G	T	G	A	T	-	A	A	T	G
	Solanum lycopersicum cv. Malinovii silach	G	A	C	T	C	T	C	A	A	A	T	C	A	C	T	T	-	G	T	A	T	C	G	T	A	T	T	C	A	C	G	C	G	G	T	T	T	A	G	T	G	A	T	T	A	A	T	G
	Solanum lycopersicum cv. Garmoshka	G	A	C	T	T	T	C	A	A	A	T	C	A	C	T	T	-	G	T	A	T	C	G	T	A	T	T	C	A	C	G	C	G	G	T	T	T	A	G	T	G	A	T	T	A	A	T	G
	Solanum lycopersicum cv. Paul Robeson	G	A	C	T	A	A	C	T	A	A	T	C	A	C	T	C	-	G	T	A	T	C	G	T	A	T	A	C	A	C	G	C	A	G	T	T	T	A	G	T	G	A	G	T	A	A	T	G
	Solanum lycopersicum cv. Zemba	G	A	C	T	C	T	C	A	A	A	T	C	A	C	A	C	-	G	T	A	T	C	G	T	A	T	T	C	A	C	G	C	G	G	T	T	G	A	G	T	G	A	T	T	A	A	T	G
	Solanum lycopersicum cv. Black Jack	G	A	C	T	C	A	C	A	G	A	T	C	A	C	T	T	-	G	T	A	T	C	G	T	A	T	A	C	A	C	G	C	G	G	T	T	T	A	G	T	G	A	T	T	A	A	T	G
	Solanum lycopersicum cv. Christmas bluberry	G	A	G	T	T	T	C	A	A	A	T	C	A	C	T	T	-	G	T	A	T	C	G	T	A	T	T	C	A	C	A	T	G	G	T	T	T	A	G	T	G	A	T	T	A	A	T	G
	Solanum lycopersicum cv. Black cherry	G	A	G	T	T	T	C	A	A	A	T	C	A	C	T	T	-	G	T	A	T	C	G	T	A	T	T	C	A	C	A	T	G	G	T	T	T	A	G	T	G	A	T	T	A	A	T	G
	Solanum lycopersicum cv. Cherry zhelto-oranzhevie	G	A	C	-	T	T	C	A	A	-	T	C	A	C	T	C	-	G	T	A	T	C	G	T	A	T	A	C	A	C	G	C	-	-	-	-	-	-	G	T	T	A	G	T	G	A	G	T
	Solanum lycopersicum cv. Kopilka-zheltaya	G	A	C	-	T	T	C	A	A	-	T	C	A	C	T	C	-	G	T	A	T	C	G	T	A	T	A	C	A	C	G	C	-	-	-	-	-	-	G	T	T	A	G	T	G	A	G	T
	Solanum lycopersicum cv. Nesozrevayuschii Natasha	G	A	C	T	T	T	C	A	G	A	T	C	A	C	A	T	-	G	T	A	T	C	G	T	A	T	A	C	A	C	G	C	G	G	T	T	T	A	G	T	G	A	T	T	A	A	T	G
		2001	2002	2003	2004	2005	2006	2007	2008	2009	2010	2011	2012	2013	2014	2015	2016	2017	2018	2019	2020	2021	2022	2023	2024	2025	2026	2027	2028	2029	2030	2031	2032	2033	2034	2035	2036	2037	2038	2039	2040	2041	2042	2043	2044	2045	2046	2047	2048
	Solanum lycopersicum cv. Heinz 1706 NC 015449.3:67104216-67112934, chromosome 12	G	T	A	C	A	T	T	G	A	A	T	T	T	A	T	A	C	A	T	A	C	A	T	A	T	-	-	C	A	T	A	T	A	T	G	T	A	T	T	T	A	T	T	T	T	T	A	T
	Solanum pimpinellifolium cultivar LA0480, NRDK01042673.1:47213-54353 Scaffold3068453	G	T	A	C	A	T	T	G	A	A	T	T	T	A	T	A	C	A	C	C	C	A	A	A	-	-	-	C	A	A	A	T	G	G	A	T	A	T	T	T	A	C	G	A	C	A	A	A
	Solanum habrochaites var. LYC4, CBYS010004235.1:34980-42054, contig 4234	G	T	A	C	A	T	T	G	A	A	T	T	T	A	T	A	C	A	T	A	C	A	T	-	-	-	-	-	-	-	-	-	-	-	-	-	-	-	-	-	-	T	T	A	T	T	A	T
	Solanum pennellii LA0716, HG975451.1:82010144-82017236, chromosome 12	G	T	A	A	A	T	T	A	A	A	T	T	T	A	T	A	C	A	T	A	T	A	T	A	T	A	T	C	A	T	A	C	A	T	T	T	A	T	T	T	A	T	T	T	T	T	A	T
	Solanum arcanum LA2157, CBYQ010005221.1:68268-75378, contig 5220	G	T	A	C	A	T	T	G	A	A	T	T	T	A	T	A	C	A	T	A	C	A	T	A	T	-	-	C	A	T	A	C	A	T	T	T	A	T	T	T	A	T	T	T	T	T	A	T
	Solanum pimpinellifolium, VIR1018	G	T	A	C	A	T	T	G	A	A	T	T	T	A	T	A	C	A	C	C	C	A	A	A	-	-	-	C	A	A	A	T	G	G	A	T	A	T	T	T	A	C	G	A	C	A	A	A
	Solanum cheesmaniae LA0421	G	T	A	C	A	T	T	G	A	A	T	T	T	A	T	A	C	A	T	A	C	A	T	C	T	-	-	C	A	C	A	C	A	T	G	T	A	T	T	T	A	T	T	T	T	T	A	T
	Solanum habrochaites LA1777	G	T	A	C	A	T	T	G	A	A	T	T	T	A	T	A	C	A	T	A	C	A	T	-	-	-	-	-	-	-	-	-	-	-	-	-	-	-	-	-	-	T	T	A	T	T	A	T
	Solanum habrochaites LA2144	G	T	A	C	A	T	T	G	A	A	T	T	T	A	T	A	C	A	T	A	C	A	T	-	-	-	-	-	-	-	-	-	-	-	-	-	-	-	-	-	-	T	T	A	T	T	A	T
	Solanum pennellii LA1926	G	T	A	A	A	T	T	A	A	A	T	T	T	A	T	A	C	A	T	A	T	A	T	A	T	A	T	C	A	T	A	C	A	T	T	T	A	T	T	T	A	T	T	T	T	T	A	T
	Solanum pennellii LA0716	G	T	A	A	A	T	T	A	A	A	T	T	T	A	T	A	C	A	T	A	T	A	T	A	T	A	T	C	A	T	A	C	A	T	T	T	A	T	T	T	A	T	T	T	T	T	A	T
	Solanum chilense LA1963	G	T	A	C	A	T	T	G	A	A	T	T	T	A	T	A	C	A	T	A	T	A	T	A	T	-	-	C	A	T	A	C	A	T	T	T	A	T	T	T	A	T	T	T	T	T	A	T
	Solanum chilense LA2884	G	T	A	C	A	T	T	G	A	A	T	T	T	A	T	A	C	A	T	A	T	A	T	A	T	-	-	C	A	T	A	C	A	T	T	T	A	T	T	T	A	T	T	T	T	T	A	T
	Solanum lycopersicum cv. Heinz	G	T	A	C	A	T	A	G	C	A	T	G	T	A	T	A	C	A	T	A	C	A	T	A	T	-	-	C	A	T	A	T	A	T	G	T	A	T	A	T	A	T	A	T	A	T	A	T
	Solanum lycopersicum cv. Korneevskii	G	T	A	C	A	T	A	G	C	A	T	G	T	A	T	A	C	A	T	A	C	A	T	A	T	-	-	C	A	T	A	T	A	T	G	T	A	T	A	T	A	T	A	T	A	T	A	T
	Solanum lycopersicum cv. Malinovii silach	G	T	A	C	A	T	T	G	A	A	T	T	T	A	T	A	C	A	T	A	C	A	T	A	T	-	-	C	A	T	A	T	A	T	G	T	A	T	T	T	A	T	T	T	T	T	A	T
	Solanum lycopersicum cv. Garmoshka	G	T	A	C	A	T	T	G	A	A	T	T	T	A	T	A	C	A	T	A	C	A	T	A	T	-	-	C	A	T	A	T	A	T	G	T	A	T	A	T	A	T	T	T	T	T	A	T
	Solanum lycopersicum cv. Paul Robeson	G	T	A	C	A	T	A	G	A	A	C	G	T	A	T	A	C	A	T	A	C	A	T	A	T	-	-	C	A	T	A	T	A	T	G	T	A	T	A	T	A	T	A	T	A	T	T	T
	Solanum lycopersicum cv. Zemba	G	T	A	C	A	T	T	G	A	A	T	T	T	A	T	A	C	A	T	A	C	A	T	A	T	-	-	C	A	T	A	T	A	T	G	T	A	T	T	T	A	T	T	T	T	T	A	T
	Solanum lycopersicum cv. Black Jack	G	T	A	C	A	T	T	G	A	A	T	T	T	A	T	A	C	A	T	A	C	A	T	A	T	-	-	C	A	T	A	T	A	T	G	T	A	T	T	T	A	T	T	T	T	T	A	T
	Solanum lycopersicum cv. Christmas bluberry	G	T	A	C	A	T	T	G	A	A	T	T	T	A	T	A	C	A	T	A	C	A	T	A	T	-	-	C	A	T	A	T	A	T	G	T	A	T	T	T	A	T	T	T	T	T	A	T
	Solanum lycopersicum cv. Black cherry	G	T	A	C	A	T	T	G	A	A	T	T	T	A	T	A	C	A	T	A	C	A	T	-	-	-	-	-	-	-	-	-	-	-	T	T	A	T	T	T	A	T	T	T	T	T	A	T
	Solanum lycopersicum cv. Cherry zhelto-oranzhevie	G	T	A	C	A	T	T	G	A	A	C	T	T	A	T	A	C	A	T	A	C	A	T	A	T	-	-	C	A	T	A	T	A	T	G	T	A	T	A	T	A	T	T	T	A	T	A	T
	Solanum lycopersicum cv. Kopilka-zheltaya	G	T	A	C	A	T	T	G	A	A	C	T	T	A	T	A	C	A	T	A	C	A	T	A	T	-	-	C	A	T	A	T	A	T	G	T	A	T	A	T	A	T	T	T	A	T	A	T
	Solanum lycopersicum cv. Nesozrevayuschii Natasha	G	T	A	C	A	T	T	G	A	A	T	T	T	A	T	A	C	A	T	A	C	A	T	A	T	-	-	C	A	T	A	T	A	T	G	T	A	T	T	T	A	T	T	T	T	T	A	T
		2251	2252	2253	2254	2255	2256	2257	2258	2259	2260	2261	2262	2263	2264	2265	2266	2267	2268	2269	2270	2271	2272	2273	2274	2275	2276	2277	2278	2279	2280	2281	2282	2283	2284	2285	2286	2287	2288	2289	2290	2291	2292	2293	2294	2295	2296	2297	2298
	Solanum lycopersicum cv. Heinz 1706 NC 015449.3:67104216-67112934, chromosome 12	A	A	C	A	C	T	T	G	A	T	A	C	A	A	G	T	A	A	A	T	T	T	T	T	A	T	C	A	T	T	A	C	T	T	T	A	A	A	A	G	T	G	T	A	T	A	T	A
	Solanum pimpinellifolium cultivar LA0480, NRDK01042673.1:47213-54353 Scaffold3068453	-	-	-	-	-	-	-	-	-	-	-	-	-	-	-	-	-	-	-	-	-	-	-	-	-	-	-	-	-	-	-	-	-	-	-	-	-	-	-	-	T	G	T	A	T	A	T	A
	Solanum habrochaites var. LYC4, CBYS010004235.1:34980-42054, contig 4234	-	-	-	-	-	-	-	-	-	-	-	-	-	-	-	-	-	-	-	-	-	-	-	-	-	-	-	-	-	-	-	-	-	-	-	-	-	-	-	-	T	A	T	A	T	A	T	A
	Solanum pennellii LA0716, HG975451.1:82010144-82017236, chromosome 12	-	-	-	-	-	-	-	-	-	-	-	-	-	-	-	-	-	-	-	-	-	-	-	-	-	-	-	-	-	-	-	-	-	-	-	-	-	-	-	-	-	G	T	A	T	A	T	A
	Solanum arcanum LA2157, CBYQ010005221.1:68268-75378, contig 5220	-	-	-	-	-	-	-	-	-	-	-	-	-	-	-	-	-	-	-	-	-	-	-	-	-	-	-	-	-	-	-	-	-	-	-	-	-	-	-	-	T	A	T	A	T	A	T	A
	Solanum pimpinellifolium, VIR1018	-	-	-	-	-	-	-	-	-	-	-	-	-	-	-	-	-	-	-	-	-	-	-	-	-	-	-	-	-	-	-	-	-	-	-	-	-	-	-	-	T	G	T	A	T	A	T	A
	Solanum cheesmaniae LA0421	A	A	C	A	C	A	T	G	A	T	A	C	A	A	G	T	A	A	A	T	T	T	T	T	A	T	T	A	T	T	A	C	T	T	T	A	A	A	A	G	C	G	T	A	T	A	T	A
	Solanum habrochaites LA1777	A	A	C	A	C	T	T	G	A	T	A	C	G	A	G	T	A	A	A	T	T	T	T	T	A	T	A	A	T	T	A	C	T	T	G	A	A	-	G	C	C	G	T	A	T	A	C	A
	Solanum habrochaites LA2144	-	-	-	-	-	-	-	-	-	-	-	-	-	-	-	-	-	-	-	-	-	-	-	-	-	-	-	-	-	-	-	-	-	-	-	-	-	-	-	-	T	A	T	A	T	A	T	A
	Solanum pennellii LA1926	-	-	-	-	-	-	-	-	-	-	-	-	-	-	-	-	-	-	-	-	-	-	-	-	-	-	-	-	-	-	-	-	-	-	-	-	-	-	-	-	-	G	T	A	T	A	T	A
	Solanum pennellii LA0716	-	-	-	-	-	-	-	-	-	-	-	-	-	-	-	-	-	-	-	-	-	-	-	-	-	-	-	-	-	-	-	-	-	-	-	-	-	-	-	-	-	G	T	A	T	A	T	A
	Solanum chilense LA1963	-	-	-	-	-	-	-	-	-	-	-	-	-	-	-	-	-	-	-	-	-	-	-	-	-	T	A	T	T	A	T	T	T	T	T	A	A	A	A			G	T	A	T	A	T	A
	Solanum chilense LA2884	-	-	-	-	-	-	-	-	-	-	-	-	-	-	-	-	-	-	-	-	-	-	-	-	-	T	A	T	T	A	T	T	T	T	T	A	A	A	A			G	T	A	T	A	T	A
	Solanum lycopersicum cv. Heinz	A	A	C	A	C	T	C	G	A	G	A	C	A	A	G	T	A	A	A	T	T	T	t	T	A	T	C	A	t	T	A	C	T	C	T	A	A	A	A	G	C	G	T	A	T	A	T	A
	Solanum lycopersicum cv. Korneevskii	A	A	C	A	C	T	C	G	A	G	A	C	A	A	G	T	A	A	A	T	T	T	t	T	A	T	C	A	t	T	A	C	T	C	T	A	A	A	A	G	C	G	T	A	T	A	T	A
	Solanum lycopersicum cv. Malinovii silach	A	A	C	A	C	T	T	G	A	T	A	C	A	A	G	T	A	A	A	T	T	T	T	T	A	T	C	A	T	T	A	C	T	T	T	A	A	A	A	G	A	G	T	A	T	A	T	A
	Solanum lycopersicum cv. Garmoshka	A	A	C	A	C	T	C	G	A	T	A	C	A	A	G	T	A	A	A	T	T	T	T	T	A	T	C	A	T	T	A	C	T	T	T	A	A	A	A	G	T	G	T	A	T	A	T	A
	Solanum lycopersicum cv. Paul Robeson	A	A	C	A	C	A	C	G	A	T	A	C	A	A	G	T	A	A	A	T	T	T	T	T	A	T	C	A	T	T	A	C	T	C	T	A	A	A	A	G	C	G	T	A	T	A	T	A
	Solanum lycopersicum cv. Zemba	A	A	C	A	C	T	T	G	A	T	A	C	A	A	G	T	A	A	A	T	T	T	T	T	A	T	C	A	T	T	A	C	T	T	T	A	A	A	A	g	T	G	T	A	T	A	T	A
	Solanum lycopersicum cv. Black Jack	A	A	C	A	C	T	C	G	A	T	A	C	A	A	G	T	A	A	A	T	T	T	T	T	A	T	C	A	T	T	A	C	T	T	T	A	A	A	A	G	T	G	T	A	T	A	T	A
	Solanum lycopersicum cv. Christmas bluberry	A	A	C	A	C	T	C	G	A	T	A	C	A	A	G	T	A	A	A	T	T	T	T	T	A	T	C	A	T	T	A	C	T	T	T	A	A	A	A	G	T	G	T	A	T	A	T	A
	Solanum lycopersicum cv. Black cherry	A	A	C	A	C	T	C	G	A	T	A	C	A	A	G	T	A	A	A	T	T	T	T	T	A	T	C	A	T	T	A	C	T	T	T	A	A	A	A	G	T	G	T	A	T	A	T	A
	Solanum lycopersicum cv. Cherry zhelto-oranzhevie	A	A	C	A	C	A	C	G	A	G	A	C	A	A	G	T	A	A	A	T	T	T	T	T	A	T	C	A	T	T	A	C	T	C	T	A	A	A	A	G	C	G	T	A	T	A	T	A
	Solanum lycopersicum cv. Kopilka-zheltaya	A	A	C	A	C	A	C	G	A	G	A	C	A	A	G	T	A	A	A	T	T	T	T	T	A	T	C	A	T	T	A	C	T	C	T	A	A	A	A	G	C	G	T	A	T	A	T	A
	Solanum lycopersicum cv. Nesozrevayuschii Natasha	A	A	C	A	A	A	C	G	A	G	A	C	A	A	G	T	A	A	A	T	T	T	T	T	A	T	C	A	T	T	A	C	T	T	T	A	A	A	-	-	-	-	-	-	-	-	-	-
5' UTR		2329	2330	2331	2332	2333	2334	2335	2336	2337	2338	2339	2340	2341	2342	2343	2344	2345	2346	2347	2348	2349	2350	2351	2352	2353	2354	2355	2356	2357	2358	2359	2360	2361	2362	2363	2364	2365	2366	2367	2368	2369	2370	2371	2372	2373	2374	2375	2376
	Solanum lycopersicum cv. Heinz 1706, NM 001347622.1, Z-ISO mRNA	C	C	G	A	C	C	C	A	A	A	C	C	A	A	G	A	A	A	A	A	A	C	A	A	T	A	A	A	A	-	T	T	A	G	C	T	A	C	A	A	G	T	A	G	T	G	T	A
	Solanum lycopersicum cv. Heinz 1706 NC 015449.3:67104216-67112934, chromosome 12	C	C	G	A	C	C	C	A	A	A	C	C	A	A	G	A	A	A	A	A	A	C	A	A	T	A	A	A	A	-	T	T	A	G	C	T	A	C	A	A	G	T	A	G	T	G	T	A
	Solanum pimpinellifolium cultivar LA0480, NRDK01042673.1:47213-54353 Scaffold3068453	C	C	G	A	C	C	C	A	A	A	C	C	A	A	G	A	A	A	A	A	A	C	A	A	T	A	A	A	A	-	T	T	A	G	C	T	A	C	A	A	G	T	A	G	T	G	T	A
	Solanum habrochaites var. LYC4, CBYS010004235.1:34980-42054, contig 4234	C	C	G	A	C	C	C	A	A	A	C	C	A	A	G	A	A	A	A	A	A	C	A	A	T	A	A	A	A	-	T	T	A	G	C	T	A	C	A	A	A	T	A	G	T	G	T	A
	Solanum pennellii LA0716, HG975451.1:82010144-82017236, chromosome 12	C	C	G	A	C	C	C	A	A	A	C	C	A	A	G	A	A	A	A	A	A	C	A	A	T	A	A	A	A	-	T	T	A	A	C	T	A	C	A	A	G	T	A	G	T	G	T	A
	Solanum arcanum LA2157, CBYQ010005221.1:68268-75378, contig 5220	C	C	G	A	C	C	C	A	A	A	C	C	A	A	G	A	A	A	A	A	A	C	A	A	G	A	A	A	A	A	T	T	A	G	C	T	A	C	A	A	G	T	A	G	T	G	T	A
	Solanum pimpinellifolium, VIR1018	C	C	G	A	C	C	C	A	A	A	C	C	A	A	G	A	A	A	A	A	A	C	A	A	T	A	A	A	A	-	T	T	A	G	C	T	A	C	A	A	G	T	A	G	T	G	T	A
	Solanum cheesmaniae LA0421	C	C	G	A	C	C	C	A	G	A	C	C	A	A	G	A	A	A	C	A	A	C	G	C	T	A	A	A	A	-	T	T	C	G	C	C	-	-	-	-	G	A	T	T	G	-	-	-
	Solanum habrochaites LA1777	C	C	G	A	C	C	C	A	A	A	C	C	A	A	G	A	A	A	A	A	A	C	A	A	T	A	A	A	T	A	A	T	A	G	C	T	A	C	A	A	A	T	A	G	T	G	T	A
	Solanum habrochaites LA2144	C	C	G	A	C	C	C	A	A	A	C	C	A	A	G	A	A	A	A	A	A	C	A	A	T	A	A	A	A	-	T	T	A	G	C	T	A	C	A	A	A	T	A	G	T	G	T	A
	Solanum pennellii LA1926	C	C	G	A	C	C	C	A	A	A	C	C	A	A	G	A	A	A	A	A	A	C	A	A	T	A	A	A	A	-	T	T	A	A	C	T	A	C	A	A	G	T	A	G	T	G	T	A
	Solanum pennellii LA0716	C	C	G	A	C	C	C	A	A	A	C	C	A	A	G	A	A	A	A	A	A	C	A	A	T	A	A	A	A	-	T	T	A	A	C	T	A	C	A	A	G	T	A	G	T	G	T	A
	Solanum chilense LA1963	C	C	G	A	C	C	C	A	A	A	C	C	A	A	G	A	A	A	A	A	A	C	A	A	T	A	A	A	A	-	T	T	A	G	C	T	A	C	A	A	C	T	A	C	T	G	T	A
	Solanum chilense LA2884	C	C	G	A	C	C	C	A	A	A	C	C	A	A	G	A	A	A	A	A	A	C	A	A	T	A	A	A	A	-	T	T	A	G	C	T	A	C	A	A	C	T	A	C	T	G	T	A
	Solanum lycopersicum cv. Heinz	C	C	G	A	C	C	C	A	A	A	C	C	A	A	G	A	A	A	A	A	A	C	A	A	T	A	A	A	A	-	T	T	A	G	C	T	A	C	A	A	G	T	A	G	T	G	T	A
	Solanum lycopersicum cv. Korneevskii	C	C	G	A	C	C	C	A	A	A	C	C	A	A	G	A	A	A	A	A	A	C	A	A	T	A	A	A	A	-	T	T	A	G	C	T	A	C	A	A	G	T	A	G	T	G	T	A
	Solanum lycopersicum cv. Malinovii silach	C	C	G	A	C	C	C	A	A	A	C	C	A	A	G	A	A	A	A	A	A	C	A	A	T	A	A	A	A	-	T	T	A	G	C	T	A	C	A	A	G	T	A	G	T	G	T	A
	Solanum lycopersicum cv. Garmoshka	C	C	G	A	C	C	C	A	A	A	C	C	A	A	G	A	A	T	A	A	C	C	A	A	T	T	A	A	A	A	T	T	A	C	C	T	A	C	A	A	G	T	A	G	T	G	T	A
	Solanum lycopersicum cv. Paul Robeson	C	C	G	A	C	C	C	A	A	A	C	C	A	A	G	A	A	A	A	A	A	C	A	A	T	A	A	A	-	-	T	A	A	G	C	T	A	C	A	A	G	T	A	G	T	G	T	A
	Solanum lycopersicum cv. Zemba	C	C	G	A	C	C	C	A	A	A	C	C	A	A	G	A	A	a	A	A	C	C	A	A	T	T	A	A	A	A	T	T	A	C	C	T	A	C	A	A	G	T	A	G	T	G	T	A
	Solanum lycopersicum cv. Black Jack	C	C	G	A	C	C	C	A	A	A	C	C	A	A	G	A	A	A	A	A	A	C	A	A	T	A	A	A	-	-	T	A	A	G	C	T	A	C	A	A	G	T	A	G	T	G	T	A
	Solanum lycopersicum cv. Christmas bluberry	C	C	G	A	C	C	C	A	A	A	C	C	A	A	G	A	A	A	A	A	A	C	A	A	T	A	A	A	-	-	T	A	A	G	C	T	A	C	A	A	G	T	A	G	T	G	T	A
	Solanum lycopersicum cv. Black cherry	C	C	G	A	C	C	C	A	A	A	C	C	A	A	G	A	A	T	A	A	C	C	A	A	T	T	A	A	A	A	T	T	A	C	C	T	A	C	A	A	G	T	A	G	T	G	T	A
	Solanum lycopersicum cv. Cherry zhelto-oranzhevie	C	C	G	A	C	C	C	A	A	A	C	C	A	A	G	A	A	A	A	A	A	C	A	A	T	A	A	A	A	-	T	T	A	G	C	T	A	C	A	A	G	T	A	G	T	G	T	A
	Solanum lycopersicum cv. Kopilka-zheltaya	C	C	G	A	C	C	C	A	A	A	C	C	A	A	G	A	A	A	A	A	A	C	A	A	T	A	A	A	A	-	T	T	A	G	C	T	A	C	A	A	G	T	A	G	T	G	T	A
	Solanum lycopersicum cv. Nesozrevayuschii Natasha	C	C	G	A	C	C	C	A	A	A	C	C	A	A	G	A	A	A	A	A	A	C	A	A	T	A	A	A	A	-	T	T	A	G	C	T	A	C	A	A	G	T	A	G	T	G	T	A
		2579	2580	2581	2582	2583	2584	2585	2586	2587	2588	2589	2590	2591	2592	2593	2594	2595	2596	2597	2598	2599	2600	2601	2602	2603	2604	2605	2606	2607	2608	2609	2610	2611	2612	2613	2614	2615	2616	2617	2618	2619	2620	2621	2622	2623	2624	2625	2626
	Solanum lycopersicum cv. Heinz 1706, NM 001347622.1, Z-ISO mRNA	T	A	C	T	T	G	C	A	A	C	A	A	A	T	A	A	G	A	T	T	T	C	T	C	A	A	A	A	T	A	A	T	T	T	-	-	-	-	-	-	-	-	-	-	-	-	-	-
	Solanum lycopersicum cv. Heinz 1706 NC 015449.3:67104216-67112934, chromosome 12	T	A	C	T	T	G	C	A	A	C	A	A	A	T	A	A	G	A	T	T	T	C	T	C	A	A	A	A	T	A	A	T	T	T	-	-	-	-	-	-	-	-	-	-	-	-	-	-
	Solanum pimpinellifolium cultivar LA0480, NRDK01042673.1:47213-54353 Scaffold3068453	T	A	C	T	T	G	C	A	A	C	A	A	A	T	A	A	G	A	T	T	T	C	T	C	A	A	A	A	T	A	A	T	T	T	-	-	-	-	-	-	-	-	-	-	-	-	-	-
	Solanum habrochaites var. LYC4, CBYS010004235.1:34980-42054, contig 4234	T	A	C	T	T	G	C	A	A	C	A	A	A	T	A	A	G	A	T	T	T	C	T	C	A	A	A	A	T	A	A	T	T	T	A	A	C	A	A	G	C	T	T	A	G	T	T	G
	Solanum pennellii LA0716, HG975451.1:82010144-82017236, chromosome 12	T	A	C	T	T	G	C	A	A	C	A	A	A	T	A	A	G	A	T	T	T	C	T	C	A	A	A	A	T	A	A	T	T	T	T	A	T	C	A	G	C	T	C	A	A	T	T	G
	Solanum arcanum LA2157, CBYQ010005221.1:68268-75378, contig 5220	T	A	C	T	T	G	C	A	A	C	A	A	A	T	A	A	G	A	T	T	T	C	T	C	A	A	A	A	T	A	A	T	T	T	T	A	C	A	A	G	C	T	T	A	G	T	T	G
	Solanum pimpinellifolium, VIR1018	T	A	C	T	T	G	C	A	A	C	A	A	A	T	A	A	G	A	T	T	T	C	T	C	A	A	A	A	T	A	A	T	T	T	-	-	-	-	-	-	-	-	-	-	-	-	-	-
	Solanum cheesmaniae LA0421	T	A	C	T	G	G	C	A	A	C	A	A	A	A	A	A	A	A	T	T	T	C	C	C	A	A	A	A	T	A	A	T	T	T	T	A	C	A	A	G	C	T	T	A	G	T	T	G
	Solanum habrochaites LA1777	T	A	C	T	T	G	C	A	A	C	A	A	A	T	A	A	G	A	T	T	T	C	T	C	A	A	A	A	T	A	A	T	T	T	A	A	C	A	A	G	C	T	T	A	G	T	T	G
	Solanum habrochaites LA2144	T	A	C	T	T	G	C	A	A	C	A	A	A	T	A	A	G	A	T	T	T	C	T	C	A	A	A	A	T	A	A	T	T	T	A	A	C	A	A	G	C	T	T	A	G	T	T	G
	Solanum pennellii LA1926	T	A	C	T	T	G	C	A	A	C	A	A	A	T	A	A	G	A	T	T	T	C	T	C	A	A	A	A	T	A	A	T	T	T	T	A	T	C	A	G	C	T	C	A	A	T	T	G
	Solanum pennellii LA0716	T	A	C	T	T	G	C	A	A	C	A	A	A	T	A	A	G	A	T	T	T	C	T	C	A	A	A	A	T	A	A	T	T	T	T	A	T	C	A	G	C	T	C	A	A	T	T	G
	Solanum chilense LA1963	T	A	C	T	T	-	-	-	-	-	-	-	-	-	-	-	-	-	-	-	-	-	-	-	-	-	-	-	-	-	-	-	-	-	-	-	-	-	-	-	-	-	-	-	-	-	-	-
	Solanum chilense LA2884	T	A	C	T	T	-	-	-	-	-	-	-	-	-	-	-	-	-	-	-	-	-	-	-	-	-	-	-	-	-	-	-	-	-	-	-	-	-	-	-	-	-	-	-	-	-	-	-
	Solanum lycopersicum cv. Heinz	T	A	C	T	T	G	C	A	A	C	A	A	A	T	A	A	G	A	T	T	T	C	T	C	A	A	A	A	T	A	A	T	T	T	-	-	-	-	-	-	-	-	-	-	-	-	-	-
	Solanum lycopersicum cv. Korneevskii	T	A	C	T	T	G	C	A	A	C	A	A	A	T	A	A	G	A	T	T	T	C	T	C	A	A	A	A	T	A	A	T	T	T	-	-	-	-	-	-	-	-	-	-	-	-	-	-
	Solanum lycopersicum cv. Malinovii silach	T	A	C	T	T	G	C	A	A	C	A	A	A	T	A	A	G	A	T	T	T	C	T	C	A	A	A	A	T	A	A	T	T	T	-	-	-	-	-	-	-	-	-	-	-	-	-	-
	Solanum lycopersicum cv. Garmoshka	T	A	C	T	T	G	G	A	A	C	A	A	A	T	A	A	G	A	T	T	T	C	T	C	A	A	A	A	A	A	A	T	T	T	-	-	-	-	-	-	-	-	-	-	-	-	-	-
	Solanum lycopersicum cv. Paul Robeson	T	A	C	T	T	G	G	A	A	C	A	A	A	T	A	A	G	A	T	T	T	C	T	C	A	A	A	A	A	A	A	T	T	T	-	-	-	-	-	-	-	-	-	-	-	-	-	-
	Solanum lycopersicum cv. Zemba	T	A	C	T	T	G	G	A	A	A	A	A	A	T	A	A	G	A	T	T	T	C	T	C	A	A	A	A	A	A	A	T	T	T	-	-	-	-	-	-	-	-	-	-	-	-	-	-
	Solanum lycopersicum cv. Black Jack	T	A	C	T	T	G	G	A	A	C	A	A	A	T	A	A	G	A	T	T	T	C	T	C	A	A	A	A	A	A	A	T	T	T	-	-	-	-	-	-	-	-	-	-	-	-	-	-
	Solanum lycopersicum cv. Christmas bluberry	T	A	C	T	T	G	G	A	A	C	A	A	A	T	A	A	G	A	T	T	T	C	T	C	A	A	A	A	A	A	A	T	T	T	-	-	-	-	-	-	-	-	-	-	-	-	-	-
	Solanum lycopersicum cv. Black cherry	T	A	C	T	T	G	G	A	A	C	A	A	A	T	A	A	G	A	T	T	T	C	T	C	A	A	A	A	A	A	A	T	T	T	-	-	-	-	-	-	-	-	-	-	-	-	-	-
	Solanum lycopersicum cv. Cherry zhelto-oranzhevie	T	A	C	T	T	G	G	A	A	A	A	A	A	T	A	A	G	A	T	T	T	C	C	C	A	A	A	A	T	A	A	T	T	T	-	-	-	-	-	-	-	-	-	-	-	-	-	-
	Solanum lycopersicum cv. Kopilka-zheltaya	T	A	C	T	T	G	G	A	A	A	A	A	A	T	A	A	G	A	T	T	T	C	C	C	A	A	A	A	T	A	A	T	T	T	-	-	-	-	-	-	-	-	-	-	-	-	-	-
	Solanum lycopersicum cv. Nesozrevayuschii Natasha	T	A	C	T	T	G	G	A	A	A	A	A	A	T	A	A	G	A	T	T	T	C	T	C	A	A	A	A	A	A	A	T	T	T	-	-	-	-	-	-	-	-	-	-	-	-	-	-
Gene		2808	2809	2810	2811	2812	2813	2814	2815	2816	2817	2818	2819	2820	2821	2822	2823	2824	2825	2826	2827	2828	2829	2830	2831	2832	2833	2834	2835	2836	2837	2838	2839	2840	2841	2842	2843	2844	2845	2846	2847	2848	2849	2850	2851	2852	2853	2854	2855
	Solanum lycopersicum cv. Heinz 1706, NM 001347622.1:439-1548, Z-ISO cDNA	A	T	G	G	C	A	A	C	T	T	C	A	A	T	T	T	T	T	C	T	C	T	C	A	C	A	C	C	C	T	T	T	T	T	C	T	C	A	T	T	T	A	T	T	A	T	C	A
	Solanum lycopersicum cv. Heinz 1706, NM 001347622.1, Z-ISO mRNA	A	T	G	G	C	A	A	C	T	T	C	A	A	T	T	T	T	T	C	T	C	T	C	A	C	A	C	C	C	T	T	T	T	T	C	T	C	A	T	T	T	A	T	T	A	T	C	A
	Solanum lycopersicum cv. Heinz 1706 NC 015449.3:67104216-67112934, chromosome 12	A	T	G	G	C	A	A	C	T	T	C	A	A	T	T	T	T	T	C	T	C	T	C	A	C	A	C	C	C	T	T	T	T	T	C	T	C	A	T	T	T	A	T	T	A	T	C	A
	Solanum pimpinellifolium cultivar LA0480, NRDK01042673.1:47213-54353 Scaffold3068453	A	T	G	G	C	A	A	C	T	T	C	A	A	T	T	T	T	T	C	T	C	T	C	A	C	A	C	C	C	T	T	T	T	T	C	T	C	A	T	T	T	A	T	T	A	T	C	A
	Solanum habrochaites var. LYC4, CBYS010004235.1:34980-42054, contig 4234	A	T	G	G	C	A	A	C	T	T	C	A	A	T	T	T	T	T	C	T	C	T	C	A	C	A	C	C	C	T	T	T	T	T	C	T	C	C	T	T	T	A	T	T	A	T	C	A
	Solanum pennellii LA0716, HG975451.1:82010144-82017236, chromosome 12	A	T	G	G	C	A	A	C	T	T	C	A	A	T	T	T	T	T	C	T	C	T	C	A	C	A	C	C	C	T	T	T	T	T	C	T	C	C	T	T	T	A	T	T	A	T	C	A
	Solanum arcanum LA2157, CBYQ010005221.1:68268-75378, contig 5220	A	T	G	G	C	A	A	C	T	T	C	A	A	T	T	T	T	T	C	T	C	T	C	A	C	A	C	C	C	T	T	T	T	T	C	T	C	C	T	T	T	A	T	T	A	T	C	A
	Solanum pimpinellifolium, VIR1018	A	T	G	G	C	a	A	C	T	T	C	A	A	T	T	T	T	T	C	T	C	T	C	A	C	A	C	C	C	T	T	T	T	T	C	T	C	A	T	T	T	a	T	T	A	T	C	A
	Solanum cheesmaniae LA0421	A	T	G	G	C	A	A	C	T	T	C	A	A	T	T	T	T	T	C	T	C	T	C	A	C	A	C	C	C	T	T	T	T	T	C	T	C	A	T	T	T	a	T	T	A	T	C	A
	Solanum habrochaites LA1777	A	T	G	G	C	A	A	C	T	T	C	A	A	T	T	T	T	T	C	T	C	T	C	A	C	A	C	C	C	T	T	T	T	T	C	T	C	G	T	T	T	a	T	T	A	A	C	A
	Solanum habrochaites LA2144	A	T	G	G	C	A	A	C	T	T	C	A	A	T	T	T	T	T	C	T	C	T	C	A	C	A	C	C	C	T	T	T	T	T	C	T	C	C	T	T	T	A	T	T	A	T	C	A
	Solanum pennellii LA1926	A	T	G	G	C	A	A	C	T	T	C	A	A	T	T	T	T	T	C	T	C	T	C	A	C	A	C	C	C	T	T	T	T	T	C	T	C	C	T	T	T	A	T	T	A	T	C	A
	Solanum pennellii LA0716	A	T	G	G	C	A	A	C	T	T	C	A	A	T	T	T	T	T	C	T	C	T	C	A	C	A	C	C	C	T	T	T	T	T	C	T	C	C	T	T	T	A	T	T	A	T	C	A
	Solanum chilense LA1963	A	T	G	G	C	A	A	C	T	T	C	A	A	T	T	T	T	T	C	T	C	T	C	A	C	A	C	C	C	T	T	T	T	T	C	T	C	C	T	T	T	A	T	T	A	T	C	A
	Solanum chilense LA2884	A	T	G	G	C	A	A	C	T	T	C	A	A	T	T	T	T	T	C	T	C	T	C	A	C	A	C	C	C	T	T	T	T	T	C	T	C	C	T	T	T	G	T	T	A	T	C	A
	Solanum lycopersicum cv. Heinz	A	T	G	G	C	A	A	C	T	T	C	A	A	T	T	T	T	T	C	T	C	T	C	A	C	A	C	C	C	T	T	T	T	T	C	T	C	A	T	T	T	A	T	T	A	T	C	A
	Solanum lycopersicum cv. Korneevskii	A	T	G	G	C	A	A	C	T	T	C	A	A	T	T	T	T	T	C	T	C	T	C	A	C	A	C	C	C	T	T	T	T	T	C	T	C	A	T	T	T	A	T	T	A	T	C	A
	Solanum lycopersicum cv. Malinovii silach	A	T	G	G	C	A	A	C	T	T	C	A	A	T	T	T	T	T	C	T	C	T	C	A	C	A	C	C	C	T	T	T	T	T	C	T	C	A	T	T	T	A	T	T	A	T	C	A
	Solanum lycopersicum cv. Garmoshka	A	T	G	G	C	A	A	C	T	T	C	a	A	T	T	T	T	T	C	C	C	T	C	A	C	A	C	C	c	T	T	T	T	T	C	T	C	A	T	T	T	A	T	T	A	T	C	A
	Solanum lycopersicum cv. Paul Robeson	A	T	G	G	c	A	A	C	T	T	C	a	A	T	T	T	T	T	C	T	C	T	C	A	C	A	C	C	C	T	T	T	T	T	C	T	C	A	T	T	T	A	T	T	A	T	C	A
	Solanum lycopersicum cv. Zemba	A	T	G	G	C	A	A	C	T	T	C	A	A	T	T	T	T	T	C	T	C	T	C	A	C	A	C	C	C	T	T	T	T	T	C	T	C	A	T	T	T	a	T	T	A	T	C	A
	Solanum lycopersicum cv. Black Jack	A	T	G	G	c	A	A	C	T	T	C	a	A	T	T	T	T	T	C	T	C	T	C	A	C	A	C	C	C	T	T	T	T	T	C	T	C	A	T	T	T	A	T	T	A	T	C	A
	Solanum lycopersicum cv. Christmas bluberry	A	T	G	G	c	A	A	C	T	T	C	a	A	T	T	T	T	T	C	T	C	T	C	A	C	A	C	C	C	T	T	T	T	T	C	T	C	A	T	T	T	A	T	T	A	T	C	A
	Solanum lycopersicum cv. Black cherry	A	T	G	G	c	A	A	C	T	T	C	a	A	T	T	T	T	T	C	T	C	T	C	A	C	A	C	C	C	T	T	T	T	T	C	T	C	A	T	T	T	A	T	T	A	T	C	A
	Solanum lycopersicum cv. Cherry zhelto-oranzhevie	A	T	G	G	C	A	A	C	T	t	C	C	A	T	T	T	T	T	C	T	C	T	C	A	C	A	C	C	C	T	T	T	T	T	C	T	C	A	T	T	T	a	T	T	A	T	C	A
	Solanum lycopersicum cv. Kopilka-zheltaya	A	T	G	G	C	A	A	C	T	t	C	C	A	T	T	T	T	T	C	T	C	T	C	A	C	A	C	C	C	T	T	T	T	T	C	T	C	A	T	T	T	a	T	T	A	T	C	A
	Solanum lycopersicum cv. Nesozrevayuschii Natasha	A	T	G	G	C	A	A	C	T	T	C	A	A	T	t	T	T	T	C	T	C	T	C	A	C	A	C	C	C	T	T	T	T	T	C	T	C	A	T	T	T	A	T	T	A	T	C	A
		3057	3058	3059	3060	3061	3062	3063	3064	3065	3066	3067	3068	3069	3070	3071	3072	3073	3074	3075	3076	3077	3078	3079	3080	3081	3082	3083	3084	3085	3086	3087	3088	3089	3090	3091	3092	3093	3094	3095	3096	3097	3098	3099	3100	3101	3102	3103	3104
	Solanum lycopersicum cv. Heinz 1706, NM 001347622.1:439-1548, Z-ISO cDNA	G	A	T	T	C	T	G	C	T	G	A	A	T	T	T	G	A	G	T	T	A	T	C	C	A	A	A	C	A	A	A	A	G	A	T	T	T	C	A	T	C	T	T	G	G	G	T	T
	Solanum lycopersicum cv. Heinz 1706, NM 001347622.1, Z-ISO mRNA	G	A	T	T	C	T	G	C	T	G	A	A	T	T	T	G	A	G	T	T	A	T	C	C	A	A	A	C	A	A	A	A	G	A	T	T	T	C	A	T	C	T	T	G	G	G	T	T
	Solanum lycopersicum cv. Heinz 1706 NC 015449.3:67104216-67112934, chromosome 12	G	A	T	T	C	T	G	C	T	G	A	A	T	T	T	G	A	G	T	T	A	T	C	C	A	A	A	C	A	A	A	A	G	A	T	T	T	C	A	T	C	T	T	G	G	G	T	T
	Solanum pimpinellifolium cultivar LA0480, NRDK01042673.1:47213-54353 Scaffold3068453	G	A	T	T	C	T	G	C	T	G	A	A	T	T	T	G	A	G	T	T	A	T	C	C	A	A	A	C	A	A	A	A	G	A	T	T	T	C	A	T	C	T	T	G	G	G	T	T
	Solanum habrochaites var. LYC4, CBYS010004235.1:34980-42054, contig 4234	G	A	T	T	C	T	G	C	T	G	A	A	T	T	T	G	A	G	T	T	A	T	C	C	A	A	A	C	A	A	A	A	G	A	T	T	T	C	A	T	C	T	T	G	G	G	T	T
	Solanum pennellii LA0716, HG975451.1:82010144-82017236, chromosome 12	G	A	T	T	C	T	G	C	T	G	A	A	T	T	T	G	A	G	T	T	A	T	C	C	A	A	A	C	A	A	A	A	G	A	T	T	T	C	A	T	C	T	T	G	G	G	T	T
	Solanum arcanum LA2157, CBYQ010005221.1:68268-75378, contig 5220	G	A	T	T	C	T	G	C	T	G	A	A	T	T	T	G	A	G	T	T	A	T	C	C	A	A	A	C	A	A	A	A	G	A	T	T	T	C	A	T	C	T	T	G	G	G	T	T
	Solanum pimpinellifolium, VIR1018	G	A	T	T	C	T	G	C	T	G	A	A	T	T	T	G	A	G	T	T	A	T	C	C	A	A	A	C	A	A	A	A	G	A	T	T	T	C	A	T	C	T	T	G	G	G	T	T
	Solanum cheesmaniae LA0421	G	A	T	T	C	T	G	C	T	G	A	A	T	T	T	G	A	G	T	T	A	T	C	C	A	A	A	C	A	A	A	A	G	A	T	T	T	C	A	T	C	T	T	G	G	G	T	T
	Solanum habrochaites LA1777	G	A	T	T	C	T	G	C	T	G	A	A	T	T	T	G	A	G	T	T	A	T	C	C	A	A	A	C	A	A	A	A	G	A	T	T	T	C	A	T	C	T	T	G	G	G	T	C
	Solanum habrochaites LA2144	G	A	T	T	C	T	G	C	T	G	A	A	T	T	T	G	A	G	T	T	A	T	C	C	A	A	A	C	A	A	A	A	G	A	T	T	T	C	A	T	C	T	T	G	G	G	T	T
	Solanum pennellii LA1926	G	A	T	T	C	T	G	C	T	G	A	A	T	T	T	G	A	G	T	T	A	T	C	C	A	A	A	C	A	A	A	A	G	A	T	T	T	C	A	T	C	T	T	G	G	G	T	T
	Solanum pennellii LA0716	G	A	T	T	C	T	G	C	T	G	A	A	T	T	T	G	A	G	T	T	A	T	C	C	A	A	A	C	A	A	A	A	G	A	T	T	T	C	A	T	C	T	T	G	G	G	T	T
	Solanum chilense LA1963	G	A	T	T	C	T	G	C	T	G	A	A	T	T	T	G	A	G	T	T	A	T	C	C	A	A	A	C	A	A	A	A	G	A	T	T	T	C	A	T	C	T	T	G	G	G	T	T
	Solanum chilense LA2884	G	A	T	T	C	T	G	C	T	G	A	A	T	T	T	G	A	T	T	T	A	T	C	C	G	A	A	C	A	A	A	A	G	A	T	T	T	C	A	T	C	T	T	G	G	G	T	T
	Solanum lycopersicum cv. Heinz	G	A	T	T	C	T	G	C	T	G	A	A	T	T	T	G	A	G	T	T	A	T	C	C	A	A	A	C	A	A	A	A	G	A	T	T	T	C	A	T	C	T	T	G	G	G	T	T
	Solanum lycopersicum cv. Korneevskii	G	A	T	T	C	T	G	C	T	G	A	A	T	T	T	G	A	G	T	T	A	T	C	C	A	A	A	C	A	A	A	A	G	A	T	T	T	C	A	T	C	T	T	G	G	G	T	T
	Solanum lycopersicum cv. Malinovii silach	G	A	T	T	C	T	G	C	T	G	A	A	T	T	T	G	A	G	T	T	A	T	C	C	A	A	A	C	A	A	A	A	G	A	T	T	T	C	A	T	C	T	T	G	G	G	T	T
	Solanum lycopersicum cv. Garmoshka	G	A	T	T	C	T	G	C	T	G	A	A	T	T	T	G	A	G	T	T	A	T	C	C	A	A	A	C	A	A	A	A	G	A	T	T	T	C	A	T	C	T	T	G	G	G	T	T
	Solanum lycopersicum cv. Paul Robeson	G	A	T	T	C	T	G	C	T	G	A	A	T	T	T	G	A	G	T	T	A	T	C	C	A	A	A	C	A	A	A	A	G	A	T	T	T	C	A	T	C	T	T	G	G	G	T	T
	Solanum lycopersicum cv. Zemba	G	A	T	T	C	T	G	C	T	G	A	A	T	T	T	G	A	G	T	T	A	T	C	C	A	A	A	C	A	A	A	A	G	A	T	T	T	C	A	T	C	T	T	G	G	G	T	T
	Solanum lycopersicum cv. Black Jack	G	A	T	T	C	T	G	C	T	G	A	A	T	T	T	G	A	G	T	T	A	T	C	C	A	A	A	C	A	A	A	A	G	A	T	T	T	C	A	T	C	T	T	G	G	G	T	T
	Solanum lycopersicum cv. Christmas bluberry	G	A	T	T	C	T	G	C	T	G	A	A	T	T	T	G	A	G	T	T	A	T	C	C	A	A	A	C	A	A	A	A	G	A	T	T	T	C	A	T	C	T	T	G	G	G	T	T
	Solanum lycopersicum cv. Black cherry	G	A	T	T	C	T	G	C	T	G	A	A	T	T	T	G	A	G	T	T	A	T	C	C	A	A	A	C	A	A	A	A	G	A	T	T	T	C	A	T	C	T	T	G	G	G	T	T
	Solanum lycopersicum cv. Cherry zhelto-oranzhevie	G	A	T	T	C	T	G	C	T	G	A	A	T	T	T	G	A	G	T	T	A	T	C	C	A	A	A	C	A	A	A	A	G	A	T	T	T	C	A	T	C	T	T	G	G	G	T	T
	Solanum lycopersicum cv. Kopilka-zheltaya	G	A	T	T	C	T	G	C	T	G	A	A	T	T	T	G	A	G	T	T	A	T	C	C	A	A	A	C	A	A	A	A	G	A	T	T	T	C	A	T	C	T	T	G	G	G	T	T
	Solanum lycopersicum cv. Nesozrevayuschii Natasha	G	A	T	T	C	T	G	C	T	G	A	A	T	G	T	G	A	G	T	T	A	T	C	C	A	A	A	C	A	G	A	A	G	A	T	A	T	C	A	T	C	T	T	G	G	G	T	T
		3306	3307	3308	3309	3310	3311	3312	3313	3314	3315	3316	3317	3318	3319	3320	3321	3322	3323	3324	3325	3326	3327	3328	3329	3330	3331	3332	3333	3334	3335	3336	3337	3338	3339	3340	3341	3342	3343	3344	3345	3346	3347	3348	3349	3350	3351	3352	3353
	Solanum lycopersicum cv. Heinz 1706, NM 001347622.1:439-1548, Z-ISO cDNA	-	-	-	-	-	-	-	-	-	-	-	-	-	-	-	-	-	-	-	-	-	-	-	-	-	-	-	-	-	-	-	-	-	-	-	-	-	-	-	-	-	-	-	-	-	-	-	-
	Solanum lycopersicum cv. Heinz 1706, NM 001347622.1, Z-ISO mRNA	-	-	-	-	-	-	-	-	-	-	-	-	-	-	-	-	-	-	-	-	-	-	-	-	-	-	-	-	-	-	-	-	-	-	-	-	-	-	-	-	-	-	-	-	-	-	-	-
	Solanum lycopersicum cv. Heinz 1706 NC 015449.3:67104216-67112934, chromosome 12	A	T	T	A	T	G	T	T	C	T	T	T	A	C	T	T	G	G	T	A	A	T	A	A	T	A	G	T	T	G	T	A	T	A	A	A	T	T	G	T	T	A	G	A	A	C	A	G
	Solanum pimpinellifolium cultivar LA0480, NRDK01042673.1:47213-54353 Scaffold3068453	A	T	T	A	T	G	T	T	C	T	T	T	A	C	T	T	G	G	T	A	A	T	A	A	T	A	G	T	T	G	T	A	T	A	A	A	T	T	G	T	T	A	G	A	A	C	A	G
	Solanum habrochaites var. LYC4, CBYS010004235.1:34980-42054, contig 4234	A	T	T	A	T	G	T	T	C	T	T	T	A	C	T	T	G	G	T	A	A	T	A	A	T	A	G	T	T	G	T	A	T	A	A	A	T	T	G	T	T	A	G	A	A	C	A	G
	Solanum pennellii LA0716, HG975451.1:82010144-82017236, chromosome 12	A	T	T	A	T	G	T	T	C	T	T	T	G	C	T	T	G	G	T	A	A	T	A	A	T	A	G	T	T	G	T	A	T	A	A	A	T	T	G	T	T	A	G	A	A	C	A	G
	Solanum arcanum LA2157, CBYQ010005221.1:68268-75378, contig 5220	A	T	T	A	T	G	T	T	C	T	T	T	A	C	T	T	G	G	T	A	A	T	A	A	T	A	G	T	T	G	T	A	T	A	A	A	T	T	G	T	T	A	G	A	A	C	A	G
	Solanum pimpinellifolium, VIR1018	A	T	T	A	T	G	T	T	C	T	T	T	A	C	T	T	G	G	T	A	A	T	A	A	T	A	G	T	T	G	T	A	T	A	A	A	T	T	G	T	T	A	G	A	A	C	A	G
	Solanum cheesmaniae LA0421	A	T	T	A	T	G	T	T	C	T	T	T	A	C	T	T	G	G	T	A	A	T	A	A	T	A	G	T	T	G	T	A	T	A	A	A	T	T	G	T	T	A	G	A	A	C	A	G
	Solanum habrochaites LA1777	A	T	T	A	T	G	T	T	C	T	T	T	A	C	T	T	G	G	G	A	A	A	A	-	T	A	G	T	T	G	T	A	T	A	A	A	T	T	G	T	T	A	G	A	A	C	A	G
	Solanum habrochaites LA2144	A	T	T	A	T	G	T	T	C	T	T	T	A	C	T	T	G	G	T	A	A	T	A	A	T	A	G	T	T	G	T	A	T	A	A	A	T	T	G	T	T	A	G	A	A	C	A	G
	Solanum pennellii LA1926	A	T	T	A	T	G	T	T	C	T	T	T	G	C	T	T	G	G	T	A	A	T	A	A	T	A	G	T	T	G	T	A	T	A	A	A	T	T	G	T	T	A	G	A	A	C	A	G
	Solanum pennellii LA0716	A	T	T	A	T	G	T	T	C	T	T	T	G	C	T	T	G	G	T	A	A	T	A	A	T	A	G	T	T	G	T	A	T	A	A	A	T	T	G	T	T	A	G	A	A	C	A	G
	Solanum chilense LA1963	A	T	T	A	T	G	T	T	C	T	T	T	A	C	T	T	G	G	T	A	A	T	A	A	T	A	G	T	T	G	T	A	T	A	A	A	T	T	G	T	T	A	G	A	A	C	A	G
	Solanum chilense LA2884	A	T	T	A	T	G	T	T	C	T	T	T	A	C	T	T	G	G	T	A	A	T	A	A	T	A	G	T	T	G	T	A	T	A	A	A	T	T	G	T	T	A	G	A	A	C	A	G
	Solanum lycopersicum cv. Heinz	A	T	T	A	T	G	T	T	C	T	T	T	A	C	T	T	G	G	T	A	A	T	A	A	T	A	G	T	T	G	T	A	T	A	A	A	T	T	G	T	T	A	G	A	A	C	A	G
	Solanum lycopersicum cv. Korneevskii	A	T	T	A	T	G	T	T	C	T	T	T	A	C	T	T	G	G	T	A	A	T	A	A	T	A	G	T	T	G	T	A	T	A	A	A	T	T	G	T	T	A	G	A	A	C	A	G
	Solanum lycopersicum cv. Malinovii silach	A	T	T	A	T	G	T	T	C	T	T	T	A	C	T	T	G	G	T	A	A	T	A	A	T	A	G	T	T	G	T	A	T	A	A	A	T	T	G	T	T	A	G	A	A	C	A	G
	Solanum lycopersicum cv. Garmoshka	A	T	T	A	T	G	T	T	C	T	T	T	A	C	T	T	G	G	T	A	A	T	A	A	T	A	G	T	T	G	T	A	T	A	A	A	T	T	G	T	T	A	G	A	A	C	A	G
	Solanum lycopersicum cv. Paul Robeson	A	T	T	A	T	G	T	T	C	T	T	T	A	C	T	T	G	G	T	A	A	T	A	A	T	A	G	T	T	G	T	A	T	A	A	A	T	T	G	T	T	A	G	A	A	C	A	G
	Solanum lycopersicum cv. Zemba	A	T	T	A	T	G	T	T	C	T	T	T	A	C	T	T	G	G	T	A	A	T	A	A	T	A	G	T	T	G	T	A	T	A	A	A	T	T	G	T	T	A	G	A	A	C	A	G
	Solanum lycopersicum cv. Black Jack	A	T	T	A	T	G	T	T	C	T	T	T	A	C	T	T	G	G	T	A	A	T	A	A	T	A	G	T	T	G	T	A	T	A	A	A	T	T	G	T	T	A	G	A	A	C	A	G
	Solanum lycopersicum cv. Christmas bluberry	A	T	T	A	T	G	T	T	C	T	T	T	A	C	T	T	G	G	T	A	A	T	A	A	T	A	G	T	T	G	T	A	T	A	A	A	T	T	G	T	T	A	G	A	A	C	A	G
	Solanum lycopersicum cv. Black cherry	A	T	T	A	T	G	T	T	C	T	T	T	A	C	T	T	G	G	T	A	A	T	A	A	T	A	G	T	T	G	T	A	T	A	A	A	T	T	G	T	T	A	G	A	A	C	A	G
	Solanum lycopersicum cv. Cherry zhelto-oranzhevie	A	T	T	A	T	G	T	T	C	T	T	T	A	C	T	T	G	G	T	A	A	T	A	A	T	A	G	T	T	G	T	A	T	A	A	A	T	T	G	T	T	A	G	A	A	C	A	G
	Solanum lycopersicum cv. Kopilka-zheltaya	A	T	T	A	T	G	T	T	C	T	T	T	A	C	T	T	G	G	T	A	A	T	A	A	T	A	G	T	T	G	T	A	T	A	A	A	T	T	G	T	T	A	G	A	A	C	A	G
	Solanum lycopersicum cv. Nesozrevayuschii Natasha	A	T	T	A	T	G	T	T	C	T	T	T	A	C	T	T	G	G	T	A	A	T	A	A	T	A	G	T	T	G	T	A	T	A	A	A	T	T	G	T	T	A	G	A	A	C	A	G
		3555	3556	3557	3558	3559	3560	3561	3562	3563	3564	3565	3566	3567	3568	3569	3570	3571	3572	3573	3574	3575	3576	3577	3578	3579	3580	3581	3582	3583	3584	3585	3586	3587	3588	3589	3590	3591	3592	3593	3594	3595	3596	3597	3598	3599	3600	3601	3602
	Solanum lycopersicum cv. Heinz 1706, NM 001347622.1:439-1548, Z-ISO cDNA	-	-	-	-	-	-	-	-	-	-	-	-	-	-	-	-	-	-	-	-	-	-	-	-	-	-	-	-	-	-	-	-	-	-	-	-	-	-	-	-	-	-	-	-	-	-	-	-
	Solanum lycopersicum cv. Heinz 1706, NM 001347622.1, Z-ISO mRNA	-	-	-	-	-	-	-	-	-	-	-	-	-	-	-	-	-	-	-	-	-	-	-	-	-	-	-	-	-	-	-	-	-	-	-	-	-	-	-	-	-	-	-	-	-	-	-	-
	Solanum lycopersicum cv. Heinz 1706 NC 015449.3:67104216-67112934, chromosome 12	T	T	T	C	T	T	A	A	C	T	T	T	A	T	T	G	T	A	T	A	G	T	G	A	T	T	A	T	A	A	A	A	T	T	T	T	T	G	T	A	G	T	T	T	T	C	T	G
	Solanum pimpinellifolium cultivar LA0480, NRDK01042673.1:47213-54353 Scaffold3068453	T	T	T	C	T	T	A	A	C	T	T	T	A	T	T	G	T	A	T	A	G	T	G	A	T	T	A	T	A	A	A	A	T	T	T	T	T	G	T	A	G	T	T	T	T	C	T	G
	Solanum habrochaites var. LYC4, CBYS010004235.1:34980-42054, contig 4234	T	T	T	C	T	T	A	A	C	T	T	T	A	T	T	G	T	A	T	A	G	T	G	A	T	T	A	T	A	A	A	T	T	T	T	T	T	G	T	A	G	T	T	T	T	C	T	G
	Solanum pennellii LA0716, HG975451.1:82010144-82017236, chromosome 12	T	T	T	C	T	T	A	A	C	T	T	T	A	T	T	G	T	A	T	A	G	T	G	A	T	T	A	T	A	A	A	A	T	T	T	T	T	G	T	A	G	T	T	T	T	C	T	G
	Solanum arcanum LA2157, CBYQ010005221.1:68268-75378, contig 5220	T	T	T	C	T	T	A	A	C	T	T	T	A	T	T	G	T	A	T	A	G	T	G	A	T	T	A	T	G	A	A	A	T	T	T	T	T	G	T	A	G	T	T	T	T	C	T	G
	Solanum pimpinellifolium, VIR1018	T	T	T	C	G	T	A	A	C	T	C	T	A	A	T	G	T	A	T	A	G	A	G	A	C	T	A	T	A	A	A	A	T	T	T	T	T	G	T	A	G	A	T	T	A	C	T	G
	Solanum cheesmaniae LA0421	T	T	T	C	T	T	A	A	C	T	C	T	A	T	C	G	T	A	T	A	G	T	G	A	T	T	A	T	A	A	A	A	T	T	T	T	T	G	T	A	G	T	T	T	T	C	T	G
	Solanum habrochaites LA1777	T	T	G	C	T	T	A	A	C	T	T	T	A	T	C	G	T	A	T	A	G	G	A	A	T	T	A	T	A	A	A	A	T	T	G	T	T	G	T	A	G	T	T	T	T	C	T	A
	Solanum habrochaites LA2144	T	T	T	C	T	T	A	A	C	T	T	T	A	T	T	G	T	A	T	A	G	T	G	A	T	T	A	T	A	A	A	T	T	T	T	T	T	G	T	A	G	T	T	T	T	C	T	G
	Solanum pennellii LA1926	T	T	T	C	T	T	A	A	C	T	T	T	A	T	T	G	T	A	T	A	G	T	G	A	T	T	A	T	A	A	A	A	T	T	T	T	T	G	T	A	G	T	T	T	T	C	T	G
	Solanum pennellii LA0716	T	T	T	C	T	T	A	A	C	T	T	T	A	T	T	G	T	A	T	A	G	T	G	A	T	T	A	T	A	A	A	A	T	T	T	T	T	G	T	A	G	T	T	T	T	C	T	G
	Solanum chilense LA1963	T	T	T	C	T	T	A	A	C	T	T	T	A	T	T	G	T	A	T	A	G	T	G	A	T	T	A	T	A	A	A	A	T	T	T	T	T	G	T	A	G	T	T	T	T	C	T	G
	Solanum chilense LA2884	T	T	T	C	T	T	A	A	C	T	T	T	A	T	T	G	T	A	T	A	G	T	G	A	T	T	A	T	A	A	A	A	T	T	T	T	T	G	T	A	G	T	T	T	T	C	T	G
	Solanum lycopersicum cv. Heinz	T	T	T	C	T	T	A	A	C	T	C	T	A	T	T	G	T	A	T	A	G	T	G	A	C	T	A	T	A	A	A	A	C	T	T	T	T	G	T	A	G	A	T	T	T	C	T	G
	Solanum lycopersicum cv. Korneevskii	T	T	T	C	T	T	A	A	C	T	C	T	A	T	T	G	T	A	T	A	G	T	G	A	T	T	A	T	A	A	A	A	T	T	T	T	T	G	T	A	G	A	T	T	T	C	T	G
	Solanum lycopersicum cv. Malinovii silach	T	T	T	C	T	T	A	A	C	T	C	T	A	T	T	G	T	A	T	A	G	T	G	A	C	T	A	T	A	A	A	A	C	T	T	T	T	G	T	A	G	A	T	T	T	C	T	G
	Solanum lycopersicum cv. Garmoshka	T	T	T	C	T	T	A	A	C	T	T	T	A	T	T	G	T	A	T	A	G	T	G	A	T	T	A	T	A	A	A	A	T	T	T	T	T	G	T	A	G	T	T	T	T	C	T	G
	Solanum lycopersicum cv. Paul Robeson	T	T	T	C	T	T	A	A	C	T	T	T	A	T	T	G	T	A	T	A	G	T	G	A	T	T	A	T	A	A	A	A	T	T	T	T	T	G	T	A	G	T	T	T	T	C	T	G
	Solanum lycopersicum cv. Zemba	T	T	T	C	G	T	A	A	C	T	C	T	A	T	T	G	T	A	T	A	G	A	G	A	T	T	A	T	A	A	A	A	T	T	T	T	T	G	T	A	G	T	T	T	T	C	T	G
	Solanum lycopersicum cv. Black Jack	T	T	T	C	T	T	A	A	C	T	C	T	A	T	T	G	T	A	T	A	G	T	G	A	T	T	A	T	A	A	A	A	T	T	T	T	T	G	T	A	G	T	T	T	T	C	T	G
	Solanum lycopersicum cv. Christmas bluberry	T	T	T	C	T	T	A	A	C	T	T	T	A	T	T	G	T	A	T	A	G	T	G	A	T	T	A	T	A	A	A	A	T	T	T	T	T	G	T	A	G	T	T	T	T	C	T	G
	Solanum lycopersicum cv. Black cherry	T	T	T	C	T	T	A	A	C	T	C	T	A	T	T	G	T	A	T	A	G	T	G	A	T	T	A	T	A	A	A	A	T	T	T	T	T	G	T	A	G	T	T	T	T	C	T	G
	Solanum lycopersicum cv. Cherry zhelto-oranzhevie	T	T	T	C	T	T	A	A	C	T	C	T	A	T	T	G	T	A	T	A	G	T	G	A	T	T	A	T	A	A	A	A	T	T	T	T	T	G	T	A	G	T	T	T	T	C	T	G
	Solanum lycopersicum cv. Kopilka-zheltaya	T	T	T	C	T	T	A	A	C	T	C	T	A	T	T	G	T	A	T	A	G	T	G	A	T	T	A	T	A	A	A	A	T	T	T	T	T	G	T	A	G	T	T	T	T	C	T	G
	Solanum lycopersicum cv. Nesozrevayuschii Natasha	T	T	T	C	T	T	A	A	C	T	T	T	A	T	T	G	T	A	T	A	G	T	G	A	T	T	A	T	A	A	A	A	T	T	T	T	T	G	T	A	G	C	T	T	T	C	T	G
		3804	3805	3806	3807	3808	3809	3810	3811	3812	3813	3814	3815	3816	3817	3818	3819	3820	3821	3822	3823	3824	3825	3826	3827	3828	3829	3830	3831	3832	3833	3834	3835	3836	3837	3838	3839	3840	3841	3842	3843	3844	3845	3846	3847	3848	3849	3850	3851
	Solanum lycopersicum cv. Heinz 1706, NM 001347622.1:439-1548, Z-ISO cDNA	-	-	-	-	-	-	-	-	-	-	-	-	-	-	-	-	-	-	-	-	-	-	-	-	-	-	-	-	-	-	-	-	-	-	-	-	-	-	-	-	-	-	-	-	-	-	-	-
	Solanum lycopersicum cv. Heinz 1706, NM 001347622.1, Z-ISO mRNA	-	-	-	-	-	-	-	-	-	-	-	-	-	-	-	-	-	-	-	-	-	-	-	-	-	-	-	-	-	-	-	-	-	-	-	-	-	-	-	-	-	-	-	-	-	-	-	-
	Solanum lycopersicum cv. Heinz 1706 NC 015449.3:67104216-67112934, chromosome 12	A	G	A	G	A	T	T	A	T	T	A	A	A	C	G	C	T	T	C	T	T	T	G	T	T	T	T	T	G	G	C	C	G	C	T	G	T	C	G	G	G	A	T	T	T	A	A	A
	Solanum pimpinellifolium cultivar LA0480, NRDK01042673.1:47213-54353 Scaffold3068453	A	G	A	G	A	T	T	A	T	T	A	A	A	C	T	C	T	T	C	T	T	T	G	T	T	T	T	T	G	G	C	T	G	C	T	G	T	C	G	G	G	A	T	T	T	A	A	A
	Solanum habrochaites var. LYC4, CBYS010004235.1:34980-42054, contig 4234	A	G	A	G	A	T	T	A	T	C	A	A	A	C	T	C	T	T	C	T	T	T	G	T	T	T	T	T	G	G	C	C	G	C	T	G	T	C	G	G	G	A	T	T	T	A	A	A
	Solanum pennellii LA0716, HG975451.1:82010144-82017236, chromosome 12	A	G	A	G	A	T	T	A	T	C	A	A	A	C	T	C	T	T	C	T	T	T	G	T	T	T	T	T	G	G	T	C	G	C	T	G	T	C	G	G	G	A	T	T	T	A	A	A
	Solanum arcanum LA2157, CBYQ010005221.1:68268-75378, contig 5220	A	G	A	G	A	T	T	A	T	T	A	A	A	C	T	C	T	T	C	T	T	T	G	T	T	T	T	T	G	G	C	C	G	C	T	G	T	C	G	G	G	A	T	T	T	A	A	A
	Solanum pimpinellifolium, VIR1018	A	G	A	G	A	T	T	A	T	T	A	A	A	C	T	C	T	T	C	T	T	T	G	T	T	T	T	T	G	G	C	C	G	C	T	G	T	C	G	G	G	A	T	T	T	A	A	A
	Solanum cheesmaniae LA0421	A	G	A	G	A	T	T	A	T	T	A	A	A	C	T	C	T	T	G	T	T	T	G	T	T	T	T	T	G	G	C	C	G	C	T	G	T	C	G	G	G	A	T	T	T	A	A	A
	Solanum habrochaites LA1777	A	G	A	G	A	T	T	A	T	C	A	A	A	C	T	C	T	T	C	T	T	T	G	T	T	T	T	T	G	G	C	C	G	C	T	G	T	C	G	G	G	A	T	T	T	A	A	A
	Solanum habrochaites LA2144	A	G	A	G	A	T	T	A	T	C	A	A	A	C	T	C	T	T	C	T	T	T	G	T	T	T	T	T	G	G	C	C	G	C	T	G	T	C	G	G	G	A	T	T	T	A	A	A
	Solanum pennellii LA1926	A	G	A	G	A	T	T	A	T	C	A	A	A	C	T	C	T	T	C	T	T	T	G	T	T	T	T	T	G	G	T	C	G	C	T	G	T	C	G	G	G	A	T	T	T	A	A	A
	Solanum pennellii LA0716	A	G	A	G	A	T	T	A	T	C	A	A	A	C	T	C	T	T	C	T	T	T	G	T	T	T	T	T	G	G	T	C	G	C	T	G	T	C	G	G	G	A	T	T	T	A	A	A
	Solanum chilense LA1963	A	G	A	G	A	T	T	A	T	C	A	A	A	C	T	C	T	T	C	T	T	T	G	T	T	T	T	T	G	G	C	C	G	C	T	G	T	C	G	G	G	A	T	T	T	A	A	A
	Solanum chilense LA2884	A	G	A	G	A	T	T	A	T	C	A	T	A	C	T	C	T	T	G	T	T	T	G	T	T	T	T	T	G	G	C	C	G	C	T	G	T	C	G	G	G	A	T	T	T	A	A	A
	Solanum lycopersicum cv. Heinz	A	G	A	G	A	T	T	A	T	T	A	A	A	C	G	C	T	T	C	T	T	T	G	T	T	T	T	T	G	G	C	C	G	C	T	G	T	C	G	G	G	A	T	T	T	A	A	A
	Solanum lycopersicum cv. Korneevskii	A	G	A	G	A	T	T	A	T	T	A	A	A	C	G	C	T	G	C	T	T	T	G	C	T	T	T	T	G	G	A	C	G	C	T	G	T	C	G	G	G	A	T	T	T	A	A	A
	Solanum lycopersicum cv. Malinovii silach	A	G	A	G	A	T	T	A	T	T	A	A	A	C	G	C	T	T	C	T	T	T	G	T	T	T	T	T	G	G	C	C	G	C	T	G	T	C	G	G	G	A	T	T	T	A	A	A
	Solanum lycopersicum cv. Garmoshka	A	G	A	G	A	T	T	A	T	T	A	A	A	C	G	C	T	T	C	T	T	T	G	T	T	T	T	T	G	G	C	C	G	C	T	G	T	C	G	G	G	A	T	T	T	A	A	A
	Solanum lycopersicum cv. Paul Robeson	A	G	A	G	A	T	T	A	T	T	A	A	A	C	G	C	T	T	C	T	T	T	G	T	T	T	T	T	G	G	C	C	G	C	T	G	T	C	G	G	G	A	T	T	T	A	A	A
	Solanum lycopersicum cv. Zemba	A	G	A	G	A	T	T	A	T	T	A	A	A	C	G	C	T	T	C	T	T	T	G	T	T	T	T	T	G	G	C	C	G	C	T	G	T	C	G	G	G	A	T	T	T	A	A	A
	Solanum lycopersicum cv. Black Jack	A	G	A	G	A	T	T	A	T	T	A	A	A	C	G	C	T	T	C	T	T	T	G	T	T	T	T	T	G	G	C	C	G	C	T	G	T	C	G	G	G	A	T	T	T	A	A	A
	Solanum lycopersicum cv. Christmas bluberry	A	G	A	G	A	T	T	A	T	T	A	A	A	C	G	C	T	T	C	T	T	T	G	T	T	T	T	T	G	G	C	C	G	C	T	G	T	C	G	G	G	A	T	T	T	A	A	A
	Solanum lycopersicum cv. Black cherry	A	G	A	G	A	T	T	A	T	T	A	A	A	C	G	C	T	T	C	T	T	T	G	T	T	T	T	T	G	G	C	C	G	C	T	G	T	C	G	G	G	A	T	T	T	A	A	A
	Solanum lycopersicum cv. Cherry zhelto-oranzhevie	A	G	A	G	A	T	T	A	T	T	A	A	A	C	G	C	T	T	C	T	T	T	G	T	T	T	T	T	G	G	C	C	G	C	T	G	T	C	G	G	G	A	T	T	T	A	A	A
	Solanum lycopersicum cv. Kopilka-zheltaya	A	G	A	G	A	T	T	A	T	T	A	A	A	C	G	C	T	T	C	T	T	T	G	T	T	T	T	T	G	G	C	C	G	C	T	G	T	C	G	G	G	A	T	T	T	A	A	A
	Solanum lycopersicum cv. Nesozrevayuschii Natasha	A	G	A	G	A	T	T	A	T	T	A	C	A	C	G	C	T	T	C	T	T	T	G	T	T	T	T	T	G	G	C	C	G	C	T	G	T	C	G	G	G	A	T	T	T	A	A	A
		4053	4054	4055	4056	4057	4058	4059	4060	4061	4062	4063	4064	4065	4066	4067	4068	4069	4070	4071	4072	4073	4074	4075	4076	4077	4078	4079	4080	4081	4082	4083	4084	4085	4086	4087	4088	4089	4090	4091	4092	4093	4094	4095	4096	4097	4098	4099	4100
	Solanum lycopersicum cv. Heinz 1706, NM 001347622.1:439-1548, Z-ISO cDNA	-	-	-	-	-	-	-	-	-	-	-	-	-	-	-	-	-	-	-	-	-	-	-	-	-	-	-	-	-	-	-	-	-	-	-	-	-	-	-	-	-	-	-	-	-	-	-	-
	Solanum lycopersicum cv. Heinz 1706, NM 001347622.1, Z-ISO mRNA	-	-	-	-	-	-	-	-	-	-	-	-	-	-	-	-	-	-	-	-	-	-	-	-	-	-	-	-	-	-	-	-	-	-	-	-	-	-	-	-	-	-	-	-	-	-	-	-
	Solanum lycopersicum cv. Heinz 1706 NC 015449.3:67104216-67112934, chromosome 12	T	G	T	G	C	A	T	A	C	A	T	C	G	T	A	C	C	C	T	C	T	C	C	A	G	A	A	T	C	C	A	G	A	C	C	C	T	A	T	G	T	T	G	T	T	G	T	T
	Solanum pimpinellifolium cultivar LA0480, NRDK01042673.1:47213-54353 Scaffold3068453	T	G	T	G	C	A	T	A	C	A	T	C	G	T	A	C	C	C	T	C	T	C	C	A	G	A	A	T	C	C	A	G	A	C	C	C	T	A	T	G	T	T	G	T	T	G	T	T
	Solanum habrochaites var. LYC4, CBYS010004235.1:34980-42054, contig 4234	T	G	T	G	C	A	T	A	C	A	T	C	G	T	A	C	C	C	T	C	T	C	C	A	G	A	A	T	C	C	A	G	A	C	C	T	T	A	T	G	T	T	G	T	T	-	-	-
	Solanum pennellii LA0716, HG975451.1:82010144-82017236, chromosome 12	T	G	T	G	C	A	T	A	C	A	T	C	G	T	A	A	C	C	T	C	T	C	C	A	G	A	A	T	C	C	A	G	A	C	C	C	T	A	T	G	T	T	G	T	T	G	T	T
	Solanum arcanum LA2157, CBYQ010005221.1:68268-75378, contig 5220	T	G	T	G	C	A	T	A	C	A	T	C	G	T	A	C	C	C	T	C	T	C	C	A	G	A	A	T	C	C	A	G	A	C	C	C	T	A	T	G	T	T	G	T	T	G	T	T
	Solanum pimpinellifolium, VIR1018	T	G	T	G	C	A	T	A	C	A	T	C	G	T	A	C	C	C	T	C	T	C	C	A	G	A	A	T	C	C	A	G	A	C	C	C	T	A	T	G	T	T	G	T	T	G	T	T
	Solanum cheesmaniae LA0421	T	G	T	G	C	A	T	A	C	A	T	C	G	T	A	C	C	C	T	C	T	C	C	A	G	A	A	T	C	C	A	G	A	C	C	C	T	A	T	G	T	T	G	T	T	G	T	T
	Solanum habrochaites LA1777	T	G	T	G	C	A	T	A	C	A	T	C	G	T	A	C	C	C	T	C	T	C	C	A	G	A	A	T	C	C	A	G	A	C	C	T	T	A	T	G	T	T	G	T	T	-	-	-
	Solanum habrochaites LA2144	T	G	T	G	C	A	T	A	C	A	T	C	G	T	A	C	C	C	T	C	T	C	C	A	G	A	A	T	C	C	A	G	A	C	C	T	T	A	T	G	T	T	G	T	T	-	-	-
	Solanum pennellii LA1926	T	G	T	G	C	A	T	A	C	A	T	C	G	T	A	A	C	C	T	C	T	C	C	A	G	A	A	T	C	C	A	G	A	C	C	C	T	A	T	G	T	T	G	T	T	G	T	T
	Solanum pennellii LA0716	T	G	T	G	C	A	T	A	C	A	T	C	G	T	A	A	C	C	T	C	T	C	C	A	G	A	A	T	C	C	A	G	A	C	C	C	T	A	T	G	T	T	G	T	T	G	T	T
	Solanum chilense LA1963	T	G	T	G	C	A	T	A	C	A	T	C	G	T	A	C	C	C	T	C	T	C	C	A	G	A	A	T	C	C	A	G	A	C	C	C	T	A	T	G	T	T	G	T	T	G	T	T
	Solanum chilense LA2884	A	G	T	G	C	A	T	A	C	A	T	C	G	T	A	C	C	C	T	C	T	C	C	A	G	A	A	T	C	C	A	G	A	C	C	C	T	A	T	G	T	T	G	T	T	G	T	T
	Solanum lycopersicum cv. Heinz	T	G	T	G	C	A	T	A	C	A	T	C	G	T	A	C	C	C	T	C	T	C	C	A	G	A	A	T	C	C	A	G	A	C	C	C	T	A	T	G	T	T	G	T	T	G	T	T
	Solanum lycopersicum cv. Korneevskii	T	G	T	G	C	A	T	A	C	A	T	C	G	T	A	C	C	C	T	C	T	C	C	A	G	A	A	T	C	C	A	G	A	C	C	C	T	A	T	G	T	T	G	T	T	G	T	T
	Solanum lycopersicum cv. Malinovii silach	T	G	T	G	C	A	T	A	C	A	T	C	G	T	A	C	C	C	T	C	T	C	C	A	G	A	A	T	C	C	A	G	A	C	C	C	T	A	T	G	T	T	G	T	T	G	T	T
	Solanum lycopersicum cv. Garmoshka	T	G	T	G	C	A	T	A	C	A	T	C	G	T	A	C	C	C	T	C	T	C	C	A	G	A	A	T	C	C	A	G	A	C	C	C	T	A	T	G	T	T	G	T	T	G	T	T
	Solanum lycopersicum cv. Paul Robeson	T	G	T	G	C	A	T	A	C	A	T	C	G	T	A	C	C	C	T	C	T	C	C	A	G	A	A	T	C	C	A	G	A	C	C	C	T	A	T	G	T	T	G	T	T	G	T	T
	Solanum lycopersicum cv. Zemba	T	G	T	G	C	A	T	A	C	A	T	C	G	T	A	C	C	C	T	C	T	C	C	A	G	A	A	T	C	C	A	G	A	C	C	C	T	A	T	G	T	T	G	T	T	G	T	T
	Solanum lycopersicum cv. Black Jack	T	G	T	G	C	A	T	A	C	A	T	C	G	T	A	C	C	C	T	C	T	C	C	A	G	A	A	T	C	C	A	G	A	C	C	C	T	A	T	G	T	T	G	T	T	G	T	T
	Solanum lycopersicum cv. Christmas bluberry	T	G	T	G	C	A	T	A	C	A	T	C	G	T	A	C	C	C	T	C	T	C	C	A	G	A	A	T	C	C	A	G	A	C	C	C	T	A	T	G	T	T	G	T	T	G	T	T
	Solanum lycopersicum cv. Black cherry	T	G	T	G	C	A	T	A	C	A	T	C	G	T	A	C	C	C	T	C	T	C	C	A	G	A	A	T	C	C	A	G	A	C	C	C	T	A	T	G	T	T	G	T	T	G	T	T
	Solanum lycopersicum cv. Cherry zhelto-oranzhevie	T	G	T	G	C	A	T	A	C	A	T	C	G	T	A	C	C	C	T	C	T	C	C	A	G	A	A	T	C	C	A	G	A	C	C	C	T	A	T	G	T	T	G	T	T	G	T	T
	Solanum lycopersicum cv. Kopilka-zheltaya	T	G	T	G	C	A	T	A	C	A	T	C	G	T	A	C	C	C	T	C	T	C	C	A	G	A	A	T	C	C	A	G	A	C	C	C	T	A	T	G	T	T	G	T	T	G	T	T
	Solanum lycopersicum cv. Nesozrevayuschii Natasha	T	G	T	G	C	A	T	A	C	A	T	C	G	T	A	C	C	C	T	C	T	C	C	A	G	A	A	T	C	C	A	G	A	C	C	C	T	A	T	G	T	T	G	T	T	G	T	T
		4302	4303	4304	4305	4306	4307	4308	4309	4310	4311	4312	4313	4314	4315	4316	4317	4318	4319	4320	4321	4322	4323	4324	4325	4326	4327	4328	4329	4330	4331	4332	4333	4334	4335	4336	4337	4338	4339	4340	4341	4342	4343	4344	4345	4346	4347	4348	4349
	Solanum lycopersicum cv. Heinz 1706, NM 001347622.1:439-1548, Z-ISO cDNA	-	-	-	-	-	-	-	-	-	-	-	-	-	-	-	-	-	-	-	-	-	-	-	-	-	-	-	-	-	-	-	-	-	-	-	-	-	-	-	-	-	-	-	-	-	-	-	-
	Solanum lycopersicum cv. Heinz 1706, NM 001347622.1, Z-ISO mRNA	-	-	-	-	-	-	-	-	-	-	-	-	-	-	-	-	-	-	-	-	-	-	-	-	-	-	-	-	-	-	-	-	-	-	-	-	-	-	-	-	-	-	-	-	-	-	-	-
	Solanum lycopersicum cv. Heinz 1706 NC 015449.3:67104216-67112934, chromosome 12	T	T	T	T	A	T	T	G	A	T	T	T	C	A	A	T	G	T	T	G	T	T	A	T	T	T	T	C	T	T	C	T	T	T	G	T	T	T	G	T	T	T	G	T	C	A	C	T
	Solanum pimpinellifolium cultivar LA0480, NRDK01042673.1:47213-54353 Scaffold3068453	T	T	T	T	A	T	T	G	A	T	T	T	C	A	A	T	G	T	T	G	T	T	A	T	T	T	T	C	T	T	C	T	T	T	G	T	T	T	G	T	T	T	G	T	C	A	C	T
	Solanum habrochaites var. LYC4, CBYS010004235.1:34980-42054, contig 4234	T	T	T	T	A	T	T	G	A	T	T	T	C	A	A	T	G	T	T	G	T	T	A	T	T	T	T	C	T	T	C	T	T	T	G	T	T	T	G	T	T	T	G	T	C	A	C	T
	Solanum pennellii LA0716, HG975451.1:82010144-82017236, chromosome 12	T	T	T	T	A	T	T	G	A	T	T	T	C	A	A	T	G	T	T	G	T	T	A	T	T	T	T	C	T	T	C	T	T	T	G	T	T	T	G	T	T	T	G	T	C	A	C	T
	Solanum arcanum LA2157, CBYQ010005221.1:68268-75378, contig 5220	T	T	T	T	A	T	T	G	A	T	T	T	C	A	A	T	G	T	T	G	T	T	A	T	T	T	T	C	T	T	C	T	T	T	G	T	T	T	G	T	T	T	G	T	C	A	C	T
	Solanum pimpinellifolium, VIR1018	T	T	T	T	A	T	G	G	A	T	T	T	C	C	A	A	G	G	T	G	T	A	A	T	T	T	T	C	C	T	C	C	T	T	G	G	T	T	G	G	T	T	G	G	C	A	C	C
	Solanum cheesmaniae LA0421	T	T	T	T	A	T	T	G	A	T	T	T	C	A	a	T	G	T	G	G	T	A	A	T	T	T	T	C	C	T	C	T	C	T	G	T	T	T	G	T	G	T	G	T	C	A	C	T
	Solanum habrochaites LA1777	T	T	T	T	A	T	T	G	A	T	T	T	C	A	A	T	G	T	T	G	T	T	A	T	T	T	T	C	T	T	C	T	T	T	G	T	T	T	G	T	T	T	G	T	C	A	C	T
	Solanum habrochaites LA2144	T	T	T	T	A	T	T	G	A	T	T	T	C	A	A	T	G	T	T	G	T	T	A	T	T	T	T	C	T	T	C	T	T	T	G	T	T	T	G	T	T	T	G	T	C	A	C	T
	Solanum pennellii LA1926	T	T	T	T	A	T	T	G	A	T	T	T	C	A	A	T	G	T	T	G	T	T	A	T	T	T	T	C	T	T	C	T	T	T	G	T	T	T	G	T	T	T	G	T	C	A	C	T
	Solanum pennellii LA0716	T	T	T	T	A	T	T	G	A	T	T	T	C	A	A	T	G	T	T	G	T	T	A	T	T	T	T	C	T	T	C	T	T	T	G	T	T	T	G	T	T	T	G	T	C	A	C	T
	Solanum chilense LA1963	T	T	T	T	A	T	T	G	A	T	T	T	C	A	A	T	G	T	T	G	T	T	A	T	T	T	T	C	T	T	C	T	T	T	G	T	T	T	G	T	T	T	G	T	C	A	C	T
	Solanum chilense LA2884	T	T	T	T	A	T	T	G	A	T	T	T	C	A	A	T	G	T	T	G	T	T	A	T	T	T	T	C	T	T	C	T	T	T	G	T	T	T	G	T	T	T	G	T	C	A	C	T
	Solanum lycopersicum cv. Heinz	T	T	T	T	A	T	T	G	A	T	T	T	C	A	a	T	G	T	T	G	T	T	A	T	T	T	T	C	T	T	C	T	t	T	G	T	T	t	G	T	t	T	G	T	C	A	C	T
	Solanum lycopersicum cv. Korneevskii	T	T	T	C	A	T	A	G	A	T	G	T	C	A	A	T	G	T	T	G	T	T	A	T	T	T	T	C	T	T	C	T	C	T	G	T	T	T	G	T	T	T	G	T	C	A	C	T
	Solanum lycopersicum cv. Malinovii silach	T	T	T	T	A	T	T	G	A	T	T	T	C	A	a	T	G	T	T	G	T	T	A	T	T	T	T	C	T	T	C	T	t	T	G	T	T	t	G	T	t	T	G	T	C	A	C	T
	Solanum lycopersicum cv. Garmoshka	T	T	T	C	A	T	T	G	A	T	T	T	C	A	A	T	G	T	T	G	T	T	A	T	T	T	T	C	T	T	C	T	T	T	G	T	T	C	G	T	G	T	G	T	C	A	C	T
	Solanum lycopersicum cv. Paul Robeson	T	T	T	C	A	T	T	G	A	T	T	T	C	A	A	T	G	T	T	G	T	T	A	T	T	T	T	C	T	T	C	T	T	T	G	T	T	C	G	T	G	T	G	T	C	A	C	T
	Solanum lycopersicum cv. Zemba	T	T	T	T	A	T	T	G	A	T	T	T	C	A	a	T	G	T	T	G	T	T	A	T	T	T	T	C	T	T	C	T	t	T	G	T	T	t	G	T	t	T	G	T	C	A	C	T
	Solanum lycopersicum cv. Black Jack	T	T	T	C	A	T	T	G	A	T	T	T	C	A	A	T	G	T	T	G	T	T	A	T	T	T	T	C	T	T	C	T	T	T	G	T	T	C	G	T	G	T	G	T	C	A	C	T
	Solanum lycopersicum cv. Christmas bluberry	T	T	T	C	A	T	T	G	A	T	T	T	C	A	A	T	G	T	T	G	T	T	A	T	T	T	T	C	T	T	C	T	T	T	G	T	T	C	G	T	G	T	G	T	C	A	C	T
	Solanum lycopersicum cv. Black cherry	T	T	T	C	A	T	T	G	A	T	T	T	C	A	A	T	G	T	T	G	T	T	A	T	T	T	T	C	T	T	C	T	T	T	G	T	T	C	G	T	G	T	G	T	C	A	C	T
	Solanum lycopersicum cv. Cherry zhelto-oranzhevie	T	T	T	T	A	T	T	G	A	T	T	T	C	A	A	T	G	T	T	G	T	T	A	T	T	T	T	C	T	T	C	T	T	T	G	T	T	T	G	T	T	T	G	T	C	A	C	T
	Solanum lycopersicum cv. Kopilka-zheltaya	T	T	T	T	A	T	T	G	A	T	T	T	C	A	A	T	G	T	T	G	T	T	A	T	T	T	T	C	T	T	C	T	T	T	G	T	T	T	G	T	T	T	G	T	C	A	C	T
	Solanum lycopersicum cv. Nesozrevayuschii Natasha	T	T	T	T	A	T	T	G	A	T	T	T	G	G	A	T	G	T	T	G	T	T	A	T	T	T	T	C	T	T	C	T	C	T	G	T	T	T	G	T	G	T	G	T	C	A	C	T
		4551	4552	4553	4554	4555	4556	4557	4558	4559	4560	4561	4562	4563	4564	4565	4566	4567	4568	4569	4570	4571	4572	4573	4574	4575	4576	4577	4578	4579	4580	4581	4582	4583	4584	4585	4586	4587	4588	4589	4590	4591	4592	4593	4594	4595	4596	4597	4598
	Solanum lycopersicum cv. Heinz 1706, NM 001347622.1:439-1548, Z-ISO cDNA	-	-	-	-	-	-	-	-	-	-	-	-	-	-	-	-	-	-	-	-	-	-	-	-	-	-	-	-	-	-	-	-	-	-	-	-	-	-	-	-	-	-	-	-	-	-	-	-
	Solanum lycopersicum cv. Heinz 1706, NM 001347622.1, Z-ISO mRNA	-	-	-	-	-	-	-	-	-	-	-	-	-	-	-	-	-	-	-	-	-	-	-	-	-	-	-	-	-	-	-	-	-	-	-	-	-	-	-	-	-	-	-	-	-	-	-	-
	Solanum lycopersicum cv. Heinz 1706 NC 015449.3:67104216-67112934, chromosome 12	G	C	A	A	C	T	G	T	A	G	A	A	T	A	A	C	A	T	T	A	T	G	T	C	T	T	C	G	C	C	T	T	G	C	A	A	T	G	A	A	G	A	C	T	A	T	A	T
	Solanum pimpinellifolium cultivar LA0480, NRDK01042673.1:47213-54353 Scaffold3068453	G	C	A	A	C	T	G	T	A	G	A	A	T	A	A	C	A	T	T	A	T	G	T	C	T	T	C	G	C	C	T	T	G	C	A	A	T	G	A	A	G	A	C	T	A	T	A	T
	Solanum habrochaites var. LYC4, CBYS010004235.1:34980-42054, contig 4234	G	C	A	A	C	T	G	T	A	G	A	A	T	A	A	C	A	T	T	A	T	G	T	C	T	T	C	G	C	C	T	T	G	C	A	A	T	G	A	A	G	A	C	T	A	T	A	T
	Solanum pennellii LA0716, HG975451.1:82010144-82017236, chromosome 12	G	C	A	A	C	T	G	T	A	G	A	A	T	A	A	C	A	T	T	A	T	G	T	C	T	T	C	G	C	C	T	T	G	C	A	A	T	G	A	A	G	A	C	T	A	T	A	T
	Solanum arcanum LA2157, CBYQ010005221.1:68268-75378, contig 5220	G	C	A	A	C	T	G	T	A	G	A	A	T	A	A	C	A	T	T	A	T	G	T	C	T	T	C	G	C	C	T	T	G	C	A	A	T	G	A	A	G	A	C	T	A	T	A	T
	Solanum pimpinellifolium, VIR1018	G	C	A	A	C	T	G	T	A	G	A	A	T	A	A	C	A	T	T	A	T	G	T	C	T	T	C	G	C	C	T	T	G	C	A	A	T	G	A	A	G	A	C	T	A	T	A	T
	Solanum cheesmaniae LA0421	G	C	A	A	C	T	G	T	A	G	A	A	C	A	A	C	A	T	T	A	T	G	T	C	T	T	C	G	C	C	T	T	G	C	A	A	T	G	A	A	C	A	C	T	A	T	A	T
	Solanum habrochaites LA1777	G	C	A	A	C	T	G	T	A	G	A	A	T	A	A	C	A	T	T	A	T	G	T	C	T	T	C	G	C	C	T	T	G	C	A	A	T	G	A	A	G	A	C	T	A	T	A	T
	Solanum habrochaites LA2144	G	C	A	A	C	T	G	T	A	G	A	A	T	A	A	C	A	T	T	A	T	G	T	C	T	T	C	G	C	C	T	T	G	C	A	A	T	G	A	A	G	A	C	T	A	T	A	T
	Solanum pennellii LA1926	G	C	A	A	C	T	G	T	A	G	A	A	T	A	A	C	A	T	T	A	T	G	T	C	T	T	C	G	C	C	T	T	G	C	A	A	T	G	A	A	G	A	C	T	A	T	A	T
	Solanum pennellii LA0716	G	C	A	A	C	T	G	T	A	G	A	A	T	A	A	C	A	T	T	A	T	G	T	C	T	T	C	G	C	C	T	T	G	C	A	A	T	G	A	A	G	A	C	T	A	T	A	T
	Solanum chilense LA1963	G	C	A	A	C	T	G	T	A	G	A	A	T	A	A	C	A	T	T	A	T	G	T	C	T	T	C	G	C	C	T	T	G	C	A	A	T	G	A	A	G	A	C	T	A	T	A	T
	Solanum chilense LA2884	G	C	A	A	C	T	G	T	A	G	A	A	T	A	A	C	A	T	T	A	T	G	T	C	T	T	C	G	C	C	T	T	G	C	A	A	T	G	A	A	G	A	C	T	A	T	A	T
	Solanum lycopersicum cv. Heinz	G	C	A	A	C	T	G	T	A	G	A	A	T	A	A	C	A	T	T	A	T	G	T	C	T	T	C	G	C	C	T	T	G	C	A	A	T	G	A	A	G	A	C	T	A	T	A	T
	Solanum lycopersicum cv. Korneevskii	G	C	A	A	C	T	G	T	A	G	A	A	T	A	A	C	A	T	T	A	T	G	T	C	T	T	C	G	C	C	T	T	G	C	A	A	T	G	A	A	G	A	C	T	A	T	A	T
	Solanum lycopersicum cv. Malinovii silach	G	C	A	A	C	T	G	T	A	G	A	A	T	A	A	C	A	T	T	A	T	G	T	C	T	T	C	G	C	C	T	T	G	C	A	A	T	G	A	A	G	A	C	T	A	T	A	T
	Solanum lycopersicum cv. Garmoshka	G	C	A	A	C	T	G	T	A	G	A	A	T	A	A	C	A	T	T	A	T	G	T	C	T	T	C	G	C	C	T	T	G	C	A	A	T	G	A	A	G	A	C	T	A	T	A	T
	Solanum lycopersicum cv. Paul Robeson	G	C	A	A	C	T	G	T	A	G	A	A	T	A	A	C	A	T	T	A	T	G	T	C	T	T	C	G	C	C	T	T	G	C	A	A	T	G	A	A	G	A	C	T	A	T	A	T
	Solanum lycopersicum cv. Zemba	G	C	A	A	C	T	G	T	A	G	A	A	T	A	A	C	A	T	T	A	T	G	T	C	T	T	C	G	C	C	T	T	G	C	A	A	T	G	A	A	G	A	C	T	A	T	A	T
	Solanum lycopersicum cv. Black Jack	G	C	A	A	C	T	G	T	A	G	A	A	T	A	A	C	A	T	T	A	T	G	T	C	T	T	C	G	C	C	T	T	G	C	A	A	T	G	A	A	G	A	C	T	A	T	A	T
	Solanum lycopersicum cv. Christmas bluberry	G	C	A	A	C	T	G	T	A	G	A	A	T	A	A	C	A	T	T	A	T	G	T	C	T	T	C	G	C	C	T	T	G	C	A	A	T	G	A	A	G	A	C	T	A	T	A	T
	Solanum lycopersicum cv. Black cherry	G	C	A	A	C	T	G	T	A	G	A	A	T	A	A	C	A	T	T	A	T	G	T	C	T	T	C	G	C	C	T	T	G	C	A	A	T	G	A	A	G	A	C	T	A	T	A	T
	Solanum lycopersicum cv. Cherry zhelto-oranzhevie	G	C	A	A	C	T	G	T	A	G	A	A	T	A	A	C	A	T	T	A	T	G	T	C	T	T	C	G	C	C	T	T	G	C	A	A	T	G	A	A	G	A	C	T	A	T	A	T
	Solanum lycopersicum cv. Kopilka-zheltaya	G	C	A	A	C	T	G	T	A	G	A	A	T	A	A	C	A	T	T	A	T	G	T	C	T	T	C	G	C	C	T	T	G	C	A	A	T	G	A	A	G	A	C	T	A	T	A	T
	Solanum lycopersicum cv. Nesozrevayuschii Natasha	G	C	A	A	C	T	G	T	A	G	A	A	T	A	A	C	A	T	T	A	T	G	T	C	T	T	C	G	C	C	T	T	G	C	A	A	T	G	A	A	G	A	C	T	A	T	A	T
		4800	4801	4802	4803	4804	4805	4806	4807	4808	4809	4810	4811	4812	4813	4814	4815	4816	4817	4818	4819	4820	4821	4822	4823	4824	4825	4826	4827	4828	4829	4830	4831	4832	4833	4834	4835	4836	4837	4838	4839	4840	4841	4842	4843	4844	4845	4846	4847
	Solanum lycopersicum cv. Heinz 1706, NM 001347622.1:439-1548, Z-ISO cDNA	-	-	-	-	-	-	-	-	-	-	-	-	-	-	-	-	-	-	-	-	-	-	-	-	-	-	-	-	-	-	-	-	-	-	-	-	-	-	-	-	-	-	-	-	-	-	-	-
	Solanum lycopersicum cv. Heinz 1706, NM 001347622.1, Z-ISO mRNA	-	-	-	-	-	-	-	-	-	-	-	-	-	-	-	-	-	-	-	-	-	-	-	-	-	-	-	-	-	-	-	-	-	-	-	-	-	-	-	-	-	-	-	-	-	-	-	-
	Solanum lycopersicum cv. Heinz 1706 NC 015449.3:67104216-67112934, chromosome 12	A	C	G	T	C	C	A	C	T	T	T	T	G	C	C	A	T	C	T	T	G	G	T	A	A	C	C	A	G	C	A	T	A	C	A	C	T	A	T	A	T	A	A	A	T	T	T	T
	Solanum pimpinellifolium cultivar LA0480, NRDK01042673.1:47213-54353 Scaffold3068453	A	C	G	T	C	C	A	C	T	T	T	T	G	C	C	A	T	C	T	T	G	G	T	A	A	C	C	A	G	C	A	T	A	C	A	C	T	A	T	A	T	A	A	A	T	T	T	T
	Solanum habrochaites var. LYC4, CBYS010004235.1:34980-42054, contig 4234	A	C	G	T	C	C	A	C	T	T	T	T	G	C	C	A	T	C	T	T	G	G	T	A	A	C	C	A	G	C	A	T	A	C	A	C	T	A	T	A	T	A	A	A	T	T	T	T
	Solanum pennellii LA0716, HG975451.1:82010144-82017236, chromosome 12	A	C	G	T	C	C	A	C	T	T	T	T	G	C	C	A	T	C	T	T	G	G	T	A	A	C	C	A	G	C	A	T	A	C	A	C	T	A	T	A	-	-	A	A	T	T	T	T
	Solanum arcanum LA2157, CBYQ010005221.1:68268-75378, contig 5220	A	C	G	T	C	C	A	C	T	T	T	T	G	C	C	A	T	C	T	T	G	G	T	A	A	C	C	A	T	C	A	T	A	C	A	C	T	A	T	A	T	A	A	A	T	T	T	T
	Solanum pimpinellifolium, VIR1018	A	C	G	T	C	C	A	C	T	T	T	T	G	C	C	A	T	C	T	T	G	G	T	A	A	C	C	A	G	C	A	T	A	C	A	C	T	A	T	A	T	A	A	A	T	T	T	T
	Solanum cheesmaniae LA0421	A	C	G	T	C	C	A	C	T	T	T	T	G	C	C	A	T	C	T	T	G	G	T	A	A	C	C	A	T	C	A	T	A	C	A	C	T	A	T	A	T	A	A	A	T	T	T	T
	Solanum habrochaites LA1777	A	C	G	T	C	C	A	C	T	T	T	T	G	C	C	A	T	C	T	T	G	G	T	A	A	C	C	A	G	C	A	T	A	C	A	C	T	A	T	A	T	A	A	A	T	T	T	T
	Solanum habrochaites LA2144	A	C	G	T	C	C	A	C	T	T	T	T	G	C	C	A	T	C	T	T	G	G	T	A	A	C	C	A	G	C	A	T	A	C	A	C	T	A	T	A	T	A	A	A	T	T	T	T
	Solanum pennellii LA1926	A	C	G	T	C	C	A	C	T	T	T	T	G	C	C	A	T	C	T	T	G	G	T	A	A	C	C	A	G	C	A	T	A	C	A	C	T	A	T	A	T	A	A	A	T	T	T	T
	Solanum pennellii LA0716	A	C	G	T	C	C	A	C	T	T	T	T	G	C	C	A	T	C	T	T	G	G	T	A	A	C	C	A	G	C	A	T	A	C	A	C	T	A	T	A	-	-	A	A	T	T	T	T
	Solanum chilense LA1963	A	C	G	T	C	C	A	C	T	T	T	T	G	C	C	A	T	C	T	T	G	G	T	A	A	C	C	A	G	C	A	T	A	C	A	C	T	A	T	A	T	A	A	A	T	T	T	T
	Solanum chilense LA2884	A	C	G	T	C	C	A	C	T	T	T	T	G	C	C	A	T	C	T	T	G	G	T	A	A	C	C	A	G	C	A	T	A	C	A	C	T	A	T	A	T	A	A	A	T	T	T	T
	Solanum lycopersicum cv. Heinz	A	C	G	T	C	C	A	C	T	T	T	T	G	C	C	A	T	C	T	T	G	G	T	A	A	C	C	A	G	C	A	T	A	C	A	C	T	A	T	A	T	A	A	A	T	T	T	T
	Solanum lycopersicum cv. Korneevskii	A	C	G	T	C	C	A	C	T	T	T	T	G	C	C	A	T	C	T	T	G	G	T	A	A	C	C	A	G	C	A	T	A	C	A	C	T	A	T	A	T	A	A	A	T	T	T	T
	Solanum lycopersicum cv. Malinovii silach	A	C	G	T	C	C	A	C	T	T	T	T	G	C	C	A	T	C	T	T	G	G	T	A	A	C	C	A	G	C	A	T	A	C	A	C	T	A	T	A	T	A	A	A	T	T	T	T
	Solanum lycopersicum cv. Garmoshka	A	C	G	T	C	C	A	C	T	T	T	T	G	C	C	A	T	C	T	T	G	G	T	A	A	C	C	A	G	C	A	T	A	C	A	C	T	A	T	A	T	A	A	A	T	T	T	T
	Solanum lycopersicum cv. Paul Robeson	A	C	G	T	C	C	A	C	T	T	T	T	G	C	C	A	T	C	T	T	G	G	T	A	A	C	C	A	G	C	A	T	A	C	A	C	T	A	T	A	T	A	A	A	T	T	T	T
	Solanum lycopersicum cv. Zemba	A	C	G	T	C	C	A	C	T	T	T	T	G	C	C	A	T	C	T	T	G	G	T	A	A	C	C	A	G	C	A	T	A	C	A	C	T	A	T	A	T	A	A	A	T	T	T	T
	Solanum lycopersicum cv. Black Jack	A	C	G	T	C	C	A	C	T	T	T	T	G	C	C	A	T	C	T	T	G	G	T	A	A	C	C	A	G	C	A	T	A	C	A	C	T	A	T	A	T	A	A	A	T	T	T	T
	Solanum lycopersicum cv. Christmas bluberry	A	C	G	T	C	C	A	C	T	T	T	T	G	C	C	A	T	C	T	T	G	G	T	A	A	C	C	A	G	C	A	T	A	C	A	C	T	A	T	A	T	A	A	A	T	T	T	T
	Solanum lycopersicum cv. Black cherry	A	C	G	T	C	C	A	C	T	T	T	T	G	C	C	A	T	C	T	T	G	G	T	A	A	C	C	A	G	C	A	T	A	C	A	C	T	A	T	A	T	A	A	A	T	T	T	T
	Solanum lycopersicum cv. Cherry zhelto-oranzhevie	A	C	G	T	C	C	A	C	T	T	T	T	G	C	C	A	T	C	T	T	G	G	T	A	A	C	C	A	G	C	A	T	A	C	A	C	T	A	T	A	T	A	A	A	T	T	T	T
	Solanum lycopersicum cv. Kopilka-zheltaya	A	C	G	T	C	C	A	C	T	T	T	T	G	C	C	A	T	C	T	T	G	G	T	A	A	C	C	A	G	C	A	T	A	C	A	C	T	A	T	A	T	A	A	A	T	T	T	T
	Solanum lycopersicum cv. Nesozrevayuschii Natasha	A	C	G	T	C	C	A	C	T	T	T	T	G	C	C	A	T	C	T	T	G	G	T	A	A	C	C	A	G	C	A	T	A	C	A	C	T	A	T	A	T	A	A	A	T	T	T	T
		5049	5050	5051	5052	5053	5054	5055	5056	5057	5058	5059	5060	5061	5062	5063	5064	5065	5066	5067	5068	5069	5070	5071	5072	5073	5074	5075	5076	5077	5078	5079	5080	5081	5082	5083	5084	5085	5086	5087	5088	5089	5090	5091	5092	5093	5094	5095	5096
	Solanum lycopersicum cv. Heinz 1706, NM 001347622.1:439-1548, Z-ISO cDNA	A	A	T	T	G	T	G	-	-	-	-	-	-	-	-	-	-	-	-	-	-	-	-	-	-	-	-	-	-	-	-	-	-	-	-	-	-	-	-	-	-	-	-	-	-	-	-	-
	Solanum lycopersicum cv. Heinz 1706, NM 001347622.1, Z-ISO mRNA	A	A	T	T	G	T	G	-	-	-	-	-	-	-	-	-	-	-	-	-	-	-	-	-	-	-	-	-	-	-	-	-	-	-	-	-	-	-	-	-	-	-	-	-	-	-	-	-
	Solanum lycopersicum cv. Heinz 1706 NC 015449.3:67104216-67112934, chromosome 12	A	A	T	T	G	T	G	A	G	T	T	T	T	C	T	A	G	T	C	T	G	C	C	A	T	G	C	A	G	A	A	A	C	T	A	A	G	A	A	T	T	T	T	G	T	T	T	A
	Solanum pimpinellifolium cultivar LA0480, NRDK01042673.1:47213-54353 Scaffold3068453	A	A	T	T	G	T	G	A	G	T	T	T	T	C	T	A	G	T	C	T	G	C	C	A	T	G	C	A	G	A	A	A	C	T	A	A	G	A	A	T	T	T	T	G	T	T	T	T
	Solanum habrochaites var. LYC4, CBYS010004235.1:34980-42054, contig 4234	A	A	T	T	G	T	G	A	G	T	T	T	T	C	T	A	G	T	C	T	G	C	C	A	T	G	C	A	G	A	A	A	C	T	A	A	G	A	A	T	T	T	T	G	T	T	T	-
	Solanum pennellii LA0716, HG975451.1:82010144-82017236, chromosome 12	A	A	T	T	G	T	G	A	G	T	T	T	T	C	T	A	G	T	C	T	G	C	C	A	T	G	C	A	G	A	A	A	C	T	A	A	G	A	A	T	T	T	T	G	T	T	T	T
	Solanum arcanum LA2157, CBYQ010005221.1:68268-75378, contig 5220	A	A	T	T	G	T	G	A	G	T	T	T	T	C	T	A	G	T	C	T	A	C	C	A	T	G	C	A	G	A	A	A	C	T	A	A	G	A	A	T	T	T	T	G	T	T	T	-
	Solanum pimpinellifolium, VIR1018	A	A	T	T	G	T	G	A	G	T	T	T	T	C	T	A	G	T	C	T	G	C	C	A	T	G	C	A	G	A	A	A	C	T	A	A	G	A	A	T	T	T	T	G	T	T	T	A
	Solanum cheesmaniae LA0421	A	A	T	T	G	T	G	A	G	T	T	T	T	C	T	A	G	T	C	T	G	C	C	A	T	G	C	A	G	A	A	A	C	T	A	A	G	A	A	T	T	T	T	G	T	G	T	T
	Solanum habrochaites LA1777	A	A	T	T	G	T	G	A	G	T	T	T	T	C	T	A	G	T	C	T	G	C	C	A	T	G	C	A	G	A	A	A	C	T	A	A	G	A	A	T	T	T	T	G	T	T	T	-
	Solanum habrochaites LA2144	A	A	T	T	G	T	G	A	G	T	T	T	T	C	T	A	G	T	C	T	G	C	C	A	T	G	C	A	G	A	A	A	C	T	A	A	G	A	A	T	T	T	T	G	T	T	T	-
	Solanum pennellii LA1926	A	A	T	T	G	T	G	G	A	G	T	T	T	C	T	A	G	T	C	T	G	C	C	A	T	G	C	A	G	A	A	A	C	T	A	A	G	A	A	T	T	T	T	G	T	T	T	A
	Solanum pennellii LA0716	A	A	T	T	G	T	G	A	G	T	T	T	T	C	T	A	G	T	C	T	G	C	C	A	T	G	C	A	G	A	A	A	C	T	A	A	G	A	A	T	T	T	T	G	T	T	T	T
	Solanum chilense LA1963	A	A	T	T	G	T	G	A	G	T	T	T	-	C	T	A	G	T	C	T	G	C	C	A	T	G	C	A	G	A	A	A	C	T	G	A	G	A	A	T	T	T	T	T	T	T	T	-
	Solanum chilense LA2884	A	A	T	T	G	T	G	A	G	T	T	T	-	C	T	A	G	T	C	T	G	C	C	A	T	G	C	A	G	A	A	A	C	T	G	A	G	A	A	T	T	T	T	T	T	T	T	-
	Solanum lycopersicum cv. Heinz	A	A	T	t	G	T	G	A	G	T	T	T	T	C	T	A	G	T	C	T	G	C	C	A	T	G	C	A	G	A	A	A	C	T	A	A	G	A	A	T	C	T	T	G	T	T	T	A
	Solanum lycopersicum cv. Korneevskii	A	A	T	T	G	T	G	A	G	T	T	T	T	C	T	A	G	T	C	T	G	C	C	A	T	G	C	A	T	C	T	A	C	T	A	A	G	A	A	T	T	T	T	G	T	T	T	A
	Solanum lycopersicum cv. Malinovii silach	A	A	T	C	G	T	G	A	G	T	T	T	T	C	T	A	G	T	C	T	G	C	C	A	T	G	C	A	G	A	A	A	C	T	A	A	G	A	A	T	C	T	T	G	T	T	T	A
	Solanum lycopersicum cv. Garmoshka	A	A	T	T	G	T	G	A	G	T	T	T	T	C	T	A	G	T	C	T	G	C	C	A	T	G	C	A	G	A	A	A	C	T	A	A	G	A	A	T	T	T	T	G	T	T	T	A
	Solanum lycopersicum cv. Paul Robeson	A	A	T	T	G	T	G	A	G	T	T	T	T	C	T	A	G	T	C	T	G	C	C	A	T	G	C	A	G	A	A	A	C	T	A	A	G	A	A	T	T	T	T	G	T	T	T	A
	Solanum lycopersicum cv. Zemba	A	A	T	T	G	T	G	A	G	T	T	T	T	C	T	A	G	T	C	T	G	C	C	A	T	G	C	A	G	A	A	A	C	T	A	A	G	A	A	T	T	T	T	G	T	T	T	A
	Solanum lycopersicum cv. Black Jack	A	A	T	T	G	T	G	A	G	T	T	T	T	C	T	A	G	T	C	T	G	C	C	A	T	G	C	A	G	A	A	A	C	T	A	A	G	A	A	T	T	T	T	G	T	T	T	A
	Solanum lycopersicum cv. Christmas bluberry	A	A	T	T	G	T	G	A	G	T	T	T	T	C	T	A	G	T	C	T	G	C	C	A	T	G	C	A	G	A	A	A	C	T	A	A	G	A	A	T	T	T	T	G	T	T	T	A
	Solanum lycopersicum cv. Black cherry	A	A	T	T	G	T	G	A	G	T	T	T	T	C	T	A	G	T	C	T	G	C	C	A	T	G	C	A	G	A	A	A	C	T	A	A	G	A	A	T	T	T	T	G	T	T	T	A
	Solanum lycopersicum cv. Cherry zhelto-oranzhevie	A	A	T	T	G	T	G	A	G	T	T	T	T	C	T	A	G	T	C	T	G	C	C	A	T	G	C	A	G	A	A	A	C	T	A	A	G	A	A	T	T	T	T	G	T	T	T	A
	Solanum lycopersicum cv. Kopilka-zheltaya	A	A	T	T	G	T	G	A	G	T	T	T	T	C	T	A	G	T	C	T	G	C	C	A	T	G	C	A	G	A	A	A	C	T	A	A	G	A	A	T	T	T	T	G	T	T	T	A
	Solanum lycopersicum cv. Nesozrevayuschii Natasha	A	A	T	T	G	T	G	A	G	T	T	T	T	C	T	A	G	T	C	T	G	C	C	A	T	G	C	A	G	A	A	A	C	T	A	A	G	A	A	T	T	T	T	G	T	T	T	A
		5298	5299	5300	5301	5302	5303	5304	5305	5306	5307	5308	5309	5310	5311	5312	5313	5314	5315	5316	5317	5318	5319	5320	5321	5322	5323	5324	5325	5326	5327	5328	5329	5330	5331	5332	5333	5334	5335	5336	5337	5338	5339	5340	5341	5342	5343	5344	5345
	Solanum lycopersicum cv. Heinz 1706, NM 001347622.1:439-1548, Z-ISO cDNA	C	C	C	G	T	C	G	A	C	A	T	T	C	A	A	T	T	T	A	C	T	A	G	A	G	G	T	A	G	C	G	G	C	T	G	T	T	G	A	C	A	A	G	C	C	C	A	A
	Solanum lycopersicum cv. Heinz 1706, NM 001347622.1, Z-ISO mRNA	C	C	C	G	T	C	G	A	C	A	T	T	C	A	A	T	T	T	A	C	T	A	G	A	G	G	T	A	G	C	G	G	C	T	G	T	T	G	A	C	A	A	G	C	C	C	A	A
	Solanum lycopersicum cv. Heinz 1706 NC 015449.3:67104216-67112934, chromosome 12	C	C	C	G	T	C	G	A	C	A	T	T	C	A	A	T	T	T	A	C	T	A	G	A	G	G	T	A	G	C	G	G	C	T	G	T	T	G	A	C	A	A	G	C	C	C	A	A
	Solanum pimpinellifolium cultivar LA0480, NRDK01042673.1:47213-54353 Scaffold3068453	C	C	C	G	T	C	G	A	C	T	T	T	C	A	A	T	T	T	A	C	T	A	G	A	G	G	T	A	G	C	G	G	C	T	G	T	T	G	A	C	A	A	G	C	C	C	A	A
	Solanum habrochaites var. LYC4, CBYS010004235.1:34980-42054, contig 4234	C	C	C	G	T	C	A	A	C	A	T	T	C	A	A	T	T	T	A	C	T	A	G	A	G	G	T	A	G	C	G	G	C	T	G	T	T	G	A	C	A	A	G	C	C	C	A	A
	Solanum pennellii LA0716, HG975451.1:82010144-82017236, chromosome 12	C	C	C	G	T	C	G	A	C	A	T	T	C	A	A	T	T	T	A	C	T	A	G	A	G	G	T	A	G	C	G	G	C	T	G	T	T	G	A	C	A	A	G	C	C	C	A	A
	Solanum arcanum LA2157, CBYQ010005221.1:68268-75378, contig 5220	C	C	C	G	T	C	G	A	C	A	T	T	C	A	A	T	T	T	A	C	T	A	G	A	G	G	T	A	G	C	G	G	C	T	G	T	T	G	A	C	A	A	G	C	C	C	A	A
	Solanum pimpinellifolium, VIR1018	C	C	C	G	T	C	G	A	C	T	T	T	C	A	T	T	T	T	A	C	T	A	G	A	G	G	T	A	G	C	G	G	C	T	G	T	T	G	A	C	A	A	G	C	C	C	A	A
	Solanum cheesmaniae LA0421	C	C	C	G	T	C	G	A	C	A	T	T	C	A	A	T	T	T	A	C	T	A	G	A	G	G	T	A	G	C	G	G	C	T	G	T	T	G	A	C	A	A	G	C	C	C	A	A
	Solanum habrochaites LA1777	C	C	C	G	T	C	A	A	C	A	T	T	C	A	A	T	T	T	A	C	T	A	G	A	G	G	T	A	G	C	G	G	C	T	G	T	T	G	A	C	A	A	G	C	C	C	A	A
	Solanum habrochaites LA2144	C	C	C	G	T	C	A	A	C	A	T	T	C	A	A	T	T	T	A	C	T	A	G	A	G	G	T	A	G	C	G	G	C	T	G	T	T	G	A	C	A	A	G	C	C	C	A	A
	Solanum pennellii LA1926	C	C	C	G	T	C	G	A	C	A	T	T	C	A	A	T	T	T	A	C	T	A	G	A	G	G	T	A	G	G	G	G	C	T	G	T	T	G	A	C	A	A	G	C	C	C	A	A
	Solanum pennellii LA0716	C	C	C	G	T	C	G	A	C	A	T	T	C	A	A	T	T	T	A	C	T	A	G	A	G	G	T	A	G	C	G	G	C	T	G	T	T	G	A	C	A	A	G	C	C	C	A	A
	Solanum chilense LA1963	C	C	C	G	T	C	G	A	C	A	T	T	C	A	A	T	T	T	A	C	T	A	G	A	G	G	T	A	G	C	G	G	C	T	G	T	T	G	A	C	A	A	G	C	C	C	A	A
	Solanum chilense LA2884	C	C	C	G	T	C	G	A	C	A	T	T	C	A	A	T	T	T	A	C	T	A	G	A	G	G	T	A	G	C	G	G	C	T	G	T	T	G	A	C	A	A	G	C	C	C	A	A
	Solanum lycopersicum cv. Heinz	C	C	C	G	T	C	G	A	C	A	T	T	C	A	A	T	T	T	A	C	T	A	G	A	G	G	T	A	G	C	G	G	C	T	G	T	T	G	A	C	A	A	G	C	C	C	A	A
	Solanum lycopersicum cv. Korneevskii	C	C	C	g	T	C	G	A	c	A	T	T	C	A	A	T	T	T	A	C	T	A	G	A	G	G	T	G	G	C	G	G	C	T	G	T	T	G	A	C	A	A	G	C	C	C	A	A
	Solanum lycopersicum cv. Malinovii silach	C	C	C	G	T	C	G	A	C	A	T	T	C	A	A	T	T	T	A	C	T	A	G	A	G	G	T	A	G	C	G	G	C	T	G	T	T	G	A	C	A	A	G	C	C	C	A	A
	Solanum lycopersicum cv. Garmoshka	C	C	C	G	T	C	G	A	C	A	T	T	C	A	A	T	T	T	A	C	T	A	G	A	G	G	T	A	G	C	G	G	C	T	G	T	T	G	A	C	A	A	G	C	C	C	A	A
	Solanum lycopersicum cv. Paul Robeson	C	C	C	G	T	C	G	A	C	A	T	T	C	A	A	T	T	T	A	C	T	A	G	A	G	G	T	A	G	C	G	G	C	T	G	T	T	G	A	C	A	A	G	C	C	C	A	A
	Solanum lycopersicum cv. Zemba	C	C	C	G	T	C	G	A	C	A	T	T	C	A	A	T	T	T	A	C	T	A	G	A	G	G	T	A	G	C	G	G	C	T	G	T	T	G	A	C	A	A	G	C	C	C	A	A
	Solanum lycopersicum cv. Black Jack	C	C	C	G	T	C	G	A	C	A	T	T	C	A	A	T	T	T	A	C	T	A	G	A	G	G	T	A	G	C	G	G	C	T	G	T	T	G	A	C	A	A	G	C	C	C	A	A
	Solanum lycopersicum cv. Christmas bluberry	C	C	C	G	T	C	G	A	C	A	T	T	C	A	A	T	T	T	A	C	T	A	G	A	G	G	T	A	G	C	G	G	C	T	G	T	T	G	A	C	A	A	G	C	C	C	A	A
	Solanum lycopersicum cv. Black cherry	C	C	C	G	T	C	G	A	C	A	T	T	C	A	A	T	T	T	A	C	T	A	G	A	G	G	T	A	G	C	G	G	C	T	G	T	T	G	A	C	A	A	G	C	C	C	A	A
	Solanum lycopersicum cv. Cherry zhelto-oranzhevie	C	C	C	G	T	C	G	A	C	A	T	T	C	A	A	T	T	T	A	C	T	A	G	A	G	G	T	A	G	C	G	G	C	T	G	T	T	G	A	C	A	A	G	C	C	C	A	A
	Solanum lycopersicum cv. Kopilka-zheltaya	C	C	C	G	T	C	G	A	C	A	T	T	C	A	A	T	T	T	A	C	T	A	G	A	G	G	T	A	G	C	G	G	C	T	G	T	T	G	A	C	A	A	G	C	C	C	A	A
	Solanum lycopersicum cv. Nesozrevayuschii Natasha	C	C	C	G	T	C	G	A	C	A	T	T	C	A	A	T	T	T	A	C	T	A	G	A	G	G	T	A	G	C	G	G	C	T	G	T	T	G	A	C	A	A	G	C	C	C	A	A
		5547	5548	5549	5550	5551	5552	5553	5554	5555	5556	5557	5558	5559	5560	5561	5562	5563	5564	5565	5566	5567	5568	5569	5570	5571	5572	5573	5574	5575	5576	5577	5578	5579	5580	5581	5582	5583	5584	5585	5586	5587	5588	5589	5590	5591	5592	5593	5594
	Solanum lycopersicum cv. Heinz 1706, NM 001347622.1:439-1548, Z-ISO cDNA	-	-	-	-	-	-	-	-	-	-	-	-	-	-	-	-	-	-	-	-	-	-	-	-	-	-	-	-	-	-	-	-	-	-	-	-	-	-	-	-	-	-	-	-	-	-	-	-
	Solanum lycopersicum cv. Heinz 1706, NM 001347622.1, Z-ISO mRNA	-	-	-	-	-	-	-	-	-	-	-	-	-	-	-	-	-	-	-	-	-	-	-	-	-	-	-	-	-	-	-	-	-	-	-	-	-	-	-	-	-	-	-	-	-	-	-	-
	Solanum lycopersicum cv. Heinz 1706 NC 015449.3:67104216-67112934, chromosome 12	T	C	G	C	T	T	T	G	T	A	C	C	T	C	G	T	A	T	T	A	C	A	T	T	T	T	A	A	-	-	T	T	C	C	A	G	G	A	T	A	T	G	A	C	A	C	T	T
	Solanum pimpinellifolium cultivar LA0480, NRDK01042673.1:47213-54353 Scaffold3068453	T	C	G	C	T	T	T	G	T	A	C	C	T	C	G	T	A	T	T	A	C	A	T	T	T	T	A	A	-	-	T	T	C	C	A	G	G	A	T	A	T	G	A	C	A	C	T	T
	Solanum habrochaites var. LYC4, CBYS010004235.1:34980-42054, contig 4234	C	C	A	C	T	T	T	G	T	A	C	C	T	C	G	T	A	T	T	A	C	A	T	T	T	T	A	A	T	A	T	T	C	C	A	G	G	A	T	A	T	G	A	C	A	C	T	T
	Solanum pennellii LA0716, HG975451.1:82010144-82017236, chromosome 12	T	C	G	C	T	T	T	G	T	A	C	C	T	C	G	T	A	T	T	A	C	A	T	T	T	T	A	A	T	A	T	T	C	C	A	G	G	A	T	A	T	G	A	C	A	C	T	T
	Solanum arcanum LA2157, CBYQ010005221.1:68268-75378, contig 5220	T	C	G	C	T	T	T	G	T	A	C	C	T	C	G	T	A	T	T	A	C	A	T	T	T	T	A	A	T	A	T	T	C	C	A	G	G	A	T	A	T	G	A	C	A	C	T	T
	Solanum pimpinellifolium, VIR1018	T	C	G	C	T	T	T	G	T	A	C	C	T	C	G	T	A	T	T	A	C	A	T	T	T	T	A	A	-	-	T	T	C	C	A	G	G	A	T	A	T	G	A	C	A	C	T	T
	Solanum cheesmaniae LA0421	T	C	G	C	T	T	T	G	T	A	C	C	T	C	G	T	A	T	T	A	C	A	T	T	T	T	A	A	T	A	T	T	C	C	A	G	G	A	T	A	T	G	A	C	A	C	T	T
	Solanum habrochaites LA1777	C	C	A	C	T	T	T	G	T	A	C	C	T	C	G	T	A	T	T	A	C	A	T	T	T	T	A	A	T	A	T	T	C	C	A	G	G	A	T	A	T	G	A	C	A	C	T	T
	Solanum habrochaites LA2144	C	C	A	C	T	T	T	G	T	A	C	C	T	C	G	T	A	T	T	A	C	A	T	T	T	T	A	A	T	A	T	T	C	C	A	G	G	A	T	A	T	G	A	C	A	C	T	T
	Solanum pennellii LA1926	T	C	G	C	T	T	T	G	T	A	C	C	T	C	G	T	A	T	T	A	C	A	T	T	T	T	A	A	T	A	T	T	C	C	A	G	G	A	T	A	T	G	A	C	A	C	T	T
	Solanum pennellii LA0716	T	C	G	C	T	T	T	G	T	A	C	C	T	C	G	T	A	T	T	A	C	A	T	T	T	T	A	A	T	A	T	T	C	C	A	G	G	A	T	A	T	G	A	C	A	C	T	T
	Solanum chilense LA1963	T	C	G	C	T	T	T	G	T	A	C	C	T	C	G	T	A	T	T	A	C	A	T	T	T	T	A	A	T	A	T	T	C	C	A	G	G	A	T	A	T	G	A	C	A	C	T	T
	Solanum chilense LA2884	T	C	G	C	T	T	T	G	T	A	C	C	T	C	G	T	A	T	T	A	C	A	T	T	T	T	A	A	T	A	T	T	C	C	A	G	G	A	T	A	T	G	A	C	A	C	T	T
	Solanum lycopersicum cv. Heinz	T	C	G	C	T	T	T	G	T	A	C	C	T	C	G	T	A	T	T	A	C	A	T	T	T	T	A	A	-	-	T	T	C	C	A	G	G	A	T	A	T	G	A	C	A	C	T	T
	Solanum lycopersicum cv. Korneevskii	T	C	G	C	C	T	G	-	T	A	C	C	T	C	G	T	A	T	T	A	C	A	T	T	T	T	A	A	-	-	T	T	C	C	A	G	G	A	T	A	T	G	A	C	A	C	T	T
	Solanum lycopersicum cv. Malinovii silach	T	C	G	C	T	T	T	T	T	A	C	C	T	C	G	T	A	T	T	A	C	A	T	T	T	T	A	A	-	-	T	T	C	C	A	G	G	A	T	A	T	G	A	C	A	C	T	T
	Solanum lycopersicum cv. Garmoshka	T	C	G	C	T	T	T	G	T	A	C	C	T	C	G	T	A	T	T	T	C	A	T	T	T	T	A	A	-	-	T	T	C	C	A	G	G	A	T	A	T	G	A	C	A	C	T	T
	Solanum lycopersicum cv. Paul Robeson	T	C	G	C	T	T	T	G	T	A	C	C	T	C	G	T	A	T	T	A	C	A	T	T	T	T	A	A	-	-	T	T	C	C	A	G	G	A	T	A	T	G	A	C	A	C	T	T
	Solanum lycopersicum cv. Zemba	T	C	G	C	T	T	T	G	T	A	C	C	T	C	G	T	A	T	T	A	C	A	T	T	T	T	A	A	T	A	T	T	C	C	A	G	G	A	T	A	T	G	A	C	C	C	T	T
	Solanum lycopersicum cv. Black Jack	T	C	G	C	T	T	T	G	T	A	C	C	T	C	G	T	A	T	T	A	C	A	T	T	T	T	A	A	-	-	T	T	C	C	A	G	G	A	T	A	T	G	A	C	A	C	T	T
	Solanum lycopersicum cv. Christmas bluberry	T	C	G	C	T	T	T	G	T	A	C	C	T	C	G	T	A	T	T	A	C	A	T	T	T	T	A	A	-	-	T	T	C	C	A	G	G	A	T	A	T	G	A	C	A	C	T	T
	Solanum lycopersicum cv. Black cherry	T	C	G	C	T	T	T	G	T	A	C	C	T	C	G	T	A	T	T	A	C	A	T	T	T	T	A	A	-	-	T	T	C	C	A	G	G	A	T	A	T	G	A	C	A	C	T	T
	Solanum lycopersicum cv. Cherry zhelto-oranzhevie	T	C	G	C	T	T	T	G	T	A	C	C	T	C	G	T	A	T	T	A	C	A	T	T	T	T	A	A	-	-	T	T	C	C	A	G	G	A	T	A	T	G	A	C	A	C	T	T
	Solanum lycopersicum cv. Kopilka-zheltaya	T	C	G	C	T	T	T	G	T	A	C	C	T	C	G	T	A	T	T	A	C	A	T	T	T	T	A	A	-	-	T	T	C	C	A	G	G	A	T	A	T	G	A	C	A	C	T	T
	Solanum lycopersicum cv. Nesozrevayuschii Natasha	T	C	G	C	T	T	T	G	T	A	C	C	T	C	G	T	A	T	T	A	C	A	T	T	T	T	A	A	-	-	T	T	C	C	C	G	G	A	T	A	T	G	A	C	A	C	T	T
		5796	5797	5798	5799	5800	5801	5802	5803	5804	5805	5806	5807	5808	5809	5810	5811	5812	5813	5814	5815	5816	5817	5818	5819	5820	5821	5822	5823	5824	5825	5826	5827	5828	5829	5830	5831	5832	5833	5834	5835	5836	5837	5838	5839	5840	5841	5842	5843
	Solanum lycopersicum cv. Heinz 1706, NM 001347622.1:439-1548, Z-ISO cDNA	-	-	-	-	-	-	-	-	-	-	-	-	-	-	-	-	-	-	-	-	-	-	-	-	-	-	-	-	-	-	-	-	-	-	-	-	-	-	-	-	-	-	-	-	-	-	-	-
	Solanum lycopersicum cv. Heinz 1706, NM 001347622.1, Z-ISO mRNA	-	-	-	-	-	-	-	-	-	-	-	-	-	-	-	-	-	-	-	-	-	-	-	-	-	-	-	-	-	-	-	-	-	-	-	-	-	-	-	-	-	-	-	-	-	-	-	-
	Solanum lycopersicum cv. Heinz 1706 NC 015449.3:67104216-67112934, chromosome 12	G	G	A	G	A	A	G	A	T	G	A	G	A	A	G	A	G	G	A	G	A	C	T	A	G	C	C	C	C	C	T	T	C	C	T	T	T	C	C	C	A	C	A	T	A	A	A	A
	Solanum pimpinellifolium cultivar LA0480, NRDK01042673.1:47213-54353 Scaffold3068453	G	G	A	G	A	A	G	A	T	G	A	G	A	A	G	A	G	G	A	G	A	C	T	A	G	C	C	C	C	C	T	T	C	C	T	T	T	C	C	C	A	C	A	T	A	A	A	A
	Solanum habrochaites var. LYC4, CBYS010004235.1:34980-42054, contig 4234	G	G	A	A	G	A	G	A	T	G	A	G	A	A	G	A	G	G	A	G	A	C	T	A	G	C	C	C	C	C	T	T	C	C	T	C	T	C	C	C	A	C	A	T	A	A	A	A
	Solanum pennellii LA0716, HG975451.1:82010144-82017236, chromosome 12	G	G	A	G	G	A	G	A	T	G	A	G	A	A	G	A	G	G	A	G	A	C	T	A	G	C	C	C	C	C	T	T	C	C	T	C	T	C	C	C	A	C	A	T	A	A	A	A
	Solanum arcanum LA2157, CBYQ010005221.1:68268-75378, contig 5220	G	G	A	G	G	A	G	A	T	G	A	G	A	A	G	A	G	G	A	G	A	C	T	A	G	C	C	C	C	C	T	T	C	C	T	C	T	C	C	C	G	C	A	T	A	A	A	A
	Solanum pimpinellifolium, VIR1018	G	G	A	G	A	A	G	A	T	G	A	G	A	A	G	A	G	G	A	G	A	C	T	A	G	C	C	C	C	C	T	T	C	C	T	T	T	C	C	C	A	C	A	T	A	A	A	A
	Solanum cheesmaniae LA0421	G	G	A	G	A	A	G	A	T	G	A	G	A	A	G	A	G	G	A	G	A	C	T	A	G	C	C	C	C	C	T	T	C	C	T	T	T	C	C	C	A	C	A	T	A	A	A	A
	Solanum habrochaites LA1777	G	G	A	G	A	A	G	A	T	G	A	G	A	A	G	A	G	G	A	G	A	C	T	A	G	C	C	C	C	C	T	T	C	C	T	T	T	C	C	C	A	C	A	T	A	A	A	A
	Solanum habrochaites LA2144	G	G	A	A	G	A	G	A	T	G	A	G	A	A	G	A	G	G	A	G	A	C	T	A	G	C	C	C	C	C	T	T	C	C	T	C	T	C	C	C	A	C	A	T	A	A	A	A
	Solanum pennellii LA1926	G	G	A	G	G	A	G	A	T	G	A	G	A	A	G	A	G	G	A	G	A	C	T	A	G	C	C	C	C	C	T	T	C	C	T	C	T	C	C	C	A	C	A	T	A	A	A	A
	Solanum pennellii LA0716	G	G	A	G	G	A	G	A	T	G	A	G	A	A	G	A	G	G	A	G	A	C	T	A	G	C	C	C	C	C	T	T	C	C	T	C	T	C	C	C	A	C	A	T	A	A	A	A
	Solanum chilense LA1963	G	G	A	G	G	A	G	A	T	G	A	G	A	A	G	A	G	G	A	G	A	C	T	A	G	C	C	C	C	C	T	T	C	C	T	C	T	C	C	C	A	C	A	T	A	A	A	A
	Solanum chilense LA2884	G	G	A	G	G	A	G	A	T	G	A	G	A	A	G	A	G	G	A	G	A	C	T	A	G	C	C	C	C	C	T	T	C	C	T	C	T	C	C	C	A	C	A	T	A	A	A	A
	Solanum lycopersicum cv. Heinz	G	G	A	G	A	A	G	A	T	G	A	G	A	A	G	A	G	G	A	G	A	C	T	A	G	C	C	C	C	C	T	T	C	C	T	T	T	C	C	C	A	C	A	T	A	A	A	A
	Solanum lycopersicum cv. Korneevskii	G	G	A	G	A	A	G	A	T	G	A	G	A	A	G	A	G	G	A	G	A	C	T	A	G	C	C	C	C	C	T	T	C	C	T	T	T	C	C	C	A	C	A	T	A	A	A	A
	Solanum lycopersicum cv. Malinovii silach	G	G	A	G	A	A	G	A	T	G	A	G	A	A	G	A	G	G	A	G	A	C	T	A	G	C	C	C	C	C	T	T	C	C	T	T	T	C	C	C	A	C	A	T	A	A	A	A
	Solanum lycopersicum cv. Garmoshka	G	G	A	G	A	A	G	A	T	G	A	G	A	A	G	A	G	G	A	G	A	C	T	A	G	C	C	C	C	C	T	T	C	C	T	T	T	C	C	C	A	C	A	T	A	A	A	A
	Solanum lycopersicum cv. Paul Robeson	G	G	A	G	A	A	G	A	T	G	A	G	A	A	G	A	G	G	A	G	A	C	T	A	G	C	C	C	C	C	T	T	C	C	T	T	T	C	C	C	A	C	A	T	A	A	G	A
	Solanum lycopersicum cv. Zemba	G	G	A	G	A	A	G	A	T	G	A	G	A	A	G	A	G	G	A	G	A	C	T	A	G	C	C	C	C	C	T	T	C	C	T	T	T	C	C	C	A	C	A	T	A	A	A	A
	Solanum lycopersicum cv. Black Jack	G	G	A	G	A	A	G	A	T	G	A	G	A	A	G	A	G	G	A	G	A	C	T	A	G	C	C	C	C	C	T	T	C	C	T	T	T	C	C	C	A	C	A	T	A	A	A	A
	Solanum lycopersicum cv. Christmas bluberry	G	G	A	G	A	A	G	A	T	G	A	G	A	A	G	A	G	G	A	G	A	C	T	A	G	C	C	C	C	C	T	T	C	C	T	T	T	C	C	C	A	C	A	T	A	A	A	A
	Solanum lycopersicum cv. Black cherry	G	G	A	G	A	A	G	A	T	G	A	G	A	A	G	A	G	G	A	G	A	C	T	A	G	C	C	C	C	C	T	T	C	C	T	T	T	C	C	C	A	C	A	T	A	A	A	A
	Solanum lycopersicum cv. Cherry zhelto-oranzhevie	G	G	C	A	G	A	G	A	T	G	A	G	A	A	G	A	G	G	A	G	A	C	T	A	G	C	C	C	C	C	T	T	C	C	T	T	T	C	C	C	A	C	A	T	A	A	A	A
	Solanum lycopersicum cv. Kopilka-zheltaya	G	G	C	A	G	A	G	A	T	G	A	G	A	A	G	A	G	G	A	G	A	C	T	A	G	C	C	C	C	C	T	T	C	C	T	T	T	C	C	C	A	C	A	T	A	A	A	A
	Solanum lycopersicum cv. Nesozrevayuschii Natasha	G	G	A	G	A	A	G	A	T	G	A	G	A	A	G	A	G	G	A	G	A	C	T	A	G	C	C	C	C	C	T	T	C	C	T	T	T	C	C	C	A	C	A	T	A	A	A	A
		6045	6046	6047	6048	6049	6050	6051	6052	6053	6054	6055	6056	6057	6058	6059	6060	6061	6062	6063	6064	6065	6066	6067	6068	6069	6070	6071	6072	6073	6074	6075	6076	6077	6078	6079	6080	6081	6082	6083	6084	6085	6086	6087	6088	6089	6090	6091	6092
	Solanum lycopersicum cv. Heinz 1706, NM 001347622.1:439-1548, Z-ISO cDNA	-	-	-	-	-	-	-	-	-	-	-	-	-	-	-	-	-	-	-	-	-	-	-	-	-	-	-	-	-	-	-	-	-	-	-	-	-	-	-	-	-	-	-	-	-	-	-	-
	Solanum lycopersicum cv. Heinz 1706, NM 001347622.1, Z-ISO mRNA	-	-	-	-	-	-	-	-	-	-	-	-	-	-	-	-	-	-	-	-	-	-	-	-	-	-	-	-	-	-	-	-	-	-	-	-	-	-	-	-	-	-	-	-	-	-	-	-
	Solanum lycopersicum cv. Heinz 1706 NC 015449.3:67104216-67112934, chromosome 12	C	T	T	T	T	T	T	A	G	G	T	T	T	T	T	C	G	T	G	T	A	T	T	T	C	A	G	T	C	A	G	A	T	A	C	T	C	A	A	A	A	T	T	A	T	A	A	A
	Solanum pimpinellifolium cultivar LA0480, NRDK01042673.1:47213-54353 Scaffold3068453	C	T	T	T	T	T	T	A	G	G	T	T	T	T	T	C	G	T	G	T	A	T	T	T	C	A	G	T	C	A	G	A	T	A	C	T	C	A	A	A	A	T	T	A	T	A	A	A
	Solanum habrochaites var. LYC4, CBYS010004235.1:34980-42054, contig 4234	C	T	T	T	T	T	T	A	G	G	T	T	T	T	T	C	G	T	G	T	A	T	T	T	C	A	G	T	C	A	G	A	T	A	C	T	T	T	A	A	A	T	T	A	T	A	A	A
	Solanum pennellii LA0716, HG975451.1:82010144-82017236, chromosome 12	C	T	T	T	T	T	T	A	G	G	T	T	T	T	T	C	G	T	G	T	A	T	T	T	C	A	G	T	C	A	G	A	T	A	C	T	C	A	A	A	A	T	T	A	T	A	A	A
	Solanum arcanum LA2157, CBYQ010005221.1:68268-75378, contig 5220	C	T	T	T	T	T	T	A	G	G	T	T	T	T	T	C	G	T	G	T	A	T	T	T	C	A	G	T	C	A	G	A	T	A	C	T	C	A	A	A	A	T	T	A	T	A	A	A
	Solanum pimpinellifolium, VIR1018	C	T	T	T	T	T	T	A	G	G	T	T	T	T	T	C	G	T	G	T	A	T	T	T	C	A	G	T	C	T	G	A	T	A	C	T	C	A	A	A	A	T	T	A	T	A	A	A
	Solanum cheesmaniae LA0421	C	T	T	T	T	T	T	A	G	G	T	T	T	T	T	C	G	T	G	T	A	T	T	T	C	A	G	T	C	A	G	A	T	A	C	T	C	A	A	A	A	T	T	A	T	A	A	A
	Solanum habrochaites LA1777	C	T	T	T	T	T	T	A	G	G	T	T	T	T	T	C	G	T	G	T	A	T	T	T	C	A	G	T	C	A	G	A	T	A	C	T	C	A	A	A	A	T	T	A	T	A	A	A
	Solanum habrochaites LA2144	C	T	T	T	T	T	T	A	G	G	T	T	T	T	T	C	G	T	G	T	A	T	T	T	C	A	G	T	C	A	G	A	T	A	C	T	T	T	A	A	A	T	T	A	T	A	A	A
	Solanum pennellii LA1926	C	T	T	T	T	T	T	A	G	G	T	T	T	T	T	C	G	T	G	T	A	T	T	T	C	A	G	T	C	A	G	A	T	A	C	T	C	A	A	A	A	T	T	A	T	A	A	A
	Solanum pennellii LA0716	C	T	T	T	T	T	T	A	G	G	T	T	T	T	T	C	G	T	G	T	A	T	T	T	C	A	G	T	C	A	G	A	T	A	C	T	C	A	A	A	A	T	T	A	T	A	A	A
	Solanum chilense LA1963	C	T	T	T	T	T	T	A	G	G	T	T	T	T	T	C	G	T	G	T	A	T	T	T	C	A	G	T	C	T	G	A	T	A	C	T	C	A	A	A	A	T	T	A	T	A	A	A
	Solanum chilense LA2884	C	T	T	T	T	T	T	A	G	G	T	T	T	T	T	C	G	T	G	T	A	T	T	T	C	A	G	T	C	A	G	A	T	A	C	T	C	A	A	A	A	T	T	A	T	A	A	A
	Solanum lycopersicum cv. Heinz	C	T	T	T	T	T	T	A	G	G	T	T	T	T	T	C	G	T	G	T	A	T	T	T	C	A	G	T	C	A	G	A	T	A	C	T	C	A	A	A	A	T	T	A	T	A	A	A
	Solanum lycopersicum cv. Korneevskii	C	T	T	T	T	T	T	A	G	G	T	T	T	T	T	C	G	T	G	T	A	T	T	T	C	A	G	T	C	A	G	A	T	A	C	T	C	A	A	A	A	T	T	A	T	A	A	A
	Solanum lycopersicum cv. Malinovii silach	C	T	T	T	T	T	T	A	G	G	T	T	T	T	T	C	G	T	G	T	A	T	T	T	C	A	G	T	C	A	G	A	T	A	C	T	C	A	A	A	A	T	T	A	T	A	A	A
	Solanum lycopersicum cv. Garmoshka	C	T	T	T	T	T	T	A	G	G	T	T	T	T	T	C	G	T	G	T	A	T	T	T	C	A	G	T	C	A	G	A	T	A	C	T	C	A	A	A	A	T	T	A	T	A	A	A
	Solanum lycopersicum cv. Paul Robeson	C	T	T	T	T	T	T	A	G	G	T	T	T	T	T	C	G	T	G	T	A	T	T	T	C	A	G	T	C	A	G	A	T	A	C	T	C	A	A	A	A	T	T	A	T	A	A	A
	Solanum lycopersicum cv. Zemba	C	T	T	T	T	T	T	A	G	G	T	T	T	T	T	C	G	T	G	T	A	T	T	T	C	A	G	T	C	A	G	A	T	A	C	T	C	A	T	A	A	T	T	A	T	A	A	A
	Solanum lycopersicum cv. Black Jack	C	T	T	T	T	T	T	A	G	G	T	T	T	T	T	C	G	T	G	T	A	T	T	T	C	A	G	T	C	A	G	A	T	A	C	T	C	A	A	A	A	T	T	A	T	A	A	A
	Solanum lycopersicum cv. Christmas bluberry	C	T	T	T	T	T	T	A	G	G	T	T	T	T	T	C	G	T	G	T	A	T	T	T	C	A	G	T	C	A	G	A	T	A	C	T	C	A	A	A	A	T	T	A	T	A	A	A
	Solanum lycopersicum cv. Black cherry	C	T	T	T	T	T	T	A	G	G	T	T	T	T	T	C	G	T	G	T	A	T	T	T	C	A	G	T	C	A	G	A	T	A	C	T	C	A	A	A	A	T	T	A	T	A	A	A
	Solanum lycopersicum cv. Cherry zhelto-oranzhevie	C	T	T	T	T	T	T	A	G	G	T	T	T	T	T	C	G	T	G	T	A	T	T	T	C	A	G	T	C	A	G	A	T	A	C	T	C	A	A	A	A	T	T	A	T	A	A	A
	Solanum lycopersicum cv. Kopilka-zheltaya	C	T	T	T	T	T	T	A	G	G	T	T	T	T	T	C	G	T	G	T	A	T	T	T	C	A	G	T	C	A	G	A	T	A	C	T	C	A	A	A	A	T	T	A	T	A	A	A
	Solanum lycopersicum cv. Nesozrevayuschii Natasha	C	T	T	T	T	T	T	A	G	G	T	T	T	T	T	C	G	T	G	T	A	T	T	T	C	A	G	T	C	A	G	A	T	A	C	T	C	A	A	A	A	T	T	A	T	A	A	A
		6294	6295	6296	6297	6298	6299	6300	6301	6302	6303	6304	6305	6306	6307	6308	6309	6310	6311	6312	6313	6314	6315	6316	6317	6318	6319	6320	6321	6322	6323	6324	6325	6326	6327	6328	6329	6330	6331	6332	6333	6334	6335	6336	6337	6338	6339	6340	6341
	Solanum lycopersicum cv. Heinz 1706, NM 001347622.1:439-1548, Z-ISO cDNA	-	-	-	-	-	-	-	-	-	-	-	-	-	-	-	-	-	-	-	-	-	-	-	-	-	-	-	-	-	-	-	-	-	-	-	-	-	-	-	-	-	-	-	-	-	-	-	-
	Solanum lycopersicum cv. Heinz 1706, NM 001347622.1, Z-ISO mRNA	-	-	-	-	-	-	-	-	-	-	-	-	-	-	-	-	-	-	-	-	-	-	-	-	-	-	-	-	-	-	-	-	-	-	-	-	-	-	-	-	-	-	-	-	-	-	-	-
	Solanum lycopersicum cv. Heinz 1706 NC 015449.3:67104216-67112934, chromosome 12	C	C	A	A	A	T	T	G	A	T	A	A	A	G	C	T	G	T	T	C	C	A	T	A	A	T	T	G	A	G	G	A	T	T	T	T	A	G	T	A	A	A	G	A	G	A	A	A
	Solanum pimpinellifolium cultivar LA0480, NRDK01042673.1:47213-54353 Scaffold3068453	C	C	A	A	A	T	T	G	A	T	A	A	A	G	C	T	G	T	T	C	C	A	T	A	A	T	T	G	A	G	G	A	T	T	T	T	A	G	T	A	A	A	G	A	G	A	A	A
	Solanum habrochaites var. LYC4, CBYS010004235.1:34980-42054, contig 4234	C	C	A	A	A	T	T	G	A	T	A	A	A	G	C	T	G	T	T	C	C	A	T	A	A	T	T	G	A	G	G	A	T	T	T	T	A	G	T	A	A	A	G	A	G	A	A	A
	Solanum pennellii LA0716, HG975451.1:82010144-82017236, chromosome 12	C	C	A	A	A	T	T	G	A	T	A	A	A	G	C	T	G	T	T	C	C	A	T	A	A	T	T	G	A	G	G	A	T	T	T	-	A	G	T	A	A	A	G	A	G	A	A	A
	Solanum arcanum LA2157, CBYQ010005221.1:68268-75378, contig 5220	C	C	A	A	A	T	T	G	A	T	A	A	A	G	C	T	G	T	T	C	C	A	T	A	A	T	T	G	A	G	G	A	T	T	T	T	A	G	T	A	A	A	G	A	G	A	A	A
	Solanum pimpinellifolium, VIR1018	C	C	A	A	A	T	T	G	A	T	G	A	A	C	C	T	G	T	T	C	C	A	T	A	A	T	T	G	A	G	G	A	T	T	T	T	A	G	T	A	A	A	G	A	G	A	A	A
	Solanum cheesmaniae LA0421	C	C	A	A	A	T	T	G	A	T	A	A	A	G	C	T	G	T	T	C	C	A	T	A	A	T	T	G	A	G	G	A	T	T	T	T	A	G	T	A	A	A	G	A	G	A	A	A
	Solanum habrochaites LA1777	C	C	A	A	A	T	T	G	A	T	A	A	A	G	C	T	G	T	T	C	C	A	T	A	A	T	T	G	A	G	G	A	T	T	T	T	A	G	T	A	A	A	G	A	G	A	A	A
	Solanum habrochaites LA2144	C	C	A	A	A	T	T	G	A	T	A	A	A	G	C	T	G	T	T	C	C	A	T	A	A	T	T	G	A	G	G	A	T	T	T	T	A	G	T	A	A	A	G	A	G	A	A	A
	Solanum pennellii LA1926	C	C	A	A	A	T	T	G	A	T	A	A	A	G	C	T	G	T	T	C	C	A	T	A	A	T	T	G	A	G	G	A	T	T	T	-	A	G	T	A	A	A	G	A	G	A	A	A
	Solanum pennellii LA0716	C	C	A	A	A	T	T	G	A	T	A	A	A	G	C	T	G	T	T	C	C	A	T	A	A	T	T	G	A	G	G	A	T	T	T	-	A	G	T	A	A	A	G	A	G	A	A	A
	Solanum chilense LA1963	C	C	A	A	A	T	T	G	A	T	A	A	A	G	C	T	G	T	-	-	-	-	-	-	G	T	T	G	A	G	G	A	T	T	T	T	A	G	T	A	A	A	G	A	G	A	A	A
	Solanum chilense LA2884	C	C	A	A	A	T	T	G	A	T	A	A	A	G	C	T	G	T	T	C	C	A	T	A	A	T	T	G	A	G	G	A	T	T	T	T	A	G	T	A	A	A	G	A	G	A	A	A
	Solanum lycopersicum cv. Heinz	C	C	A	A	A	T	T	G	A	T	A	A	A	G	C	T	G	T	T	C	C	A	T	A	A	T	T	G	A	G	G	A	T	T	T	T	A	G	T	A	A	A	G	A	G	A	A	a
	Solanum lycopersicum cv. Korneevskii	C	C	A	A	A	T	T	G	A	T	A	A	A	G	C	T	G	T	T	C	C	A	T	A	A	T	T	G	A	G	G	A	T	T	T	T	A	G	T	A	A	A	G	A	G	A	A	A
	Solanum lycopersicum cv. Malinovii silach	C	C	A	A	A	T	T	G	A	T	A	A	a	G	C	T	G	T	T	C	C	A	T	A	A	T	T	G	A	G	G	A	T	T	T	T	A	G	T	A	A	a	G	A	G	A	A	A
	Solanum lycopersicum cv. Garmoshka	C	C	A	A	A	T	T	G	A	T	A	A	A	G	C	T	G	T	T	C	C	A	T	A	A	T	T	G	A	G	G	A	T	T	T	T	A	G	T	A	A	A	G	A	G	A	A	A
	Solanum lycopersicum cv. Paul Robeson	C	C	A	A	A	T	T	G	A	T	A	A	A	G	C	T	G	T	T	C	C	A	T	A	A	T	T	G	A	G	G	A	T	T	T	T	A	G	T	A	A	A	G	A	G	A	A	A
	Solanum lycopersicum cv. Zemba	C	C	A	A	A	T	T	G	A	T	A	A	A	G	C	T	G	T	T	C	C	A	T	T	A	T	T	G	A	G	G	A	T	T	T	T	A	G	T	A	A	A	G	A	G	A	A	A
	Solanum lycopersicum cv. Black Jack	C	C	A	A	A	T	T	G	A	T	A	A	A	G	C	T	G	T	T	C	C	A	T	A	A	T	T	G	A	G	G	A	T	T	T	T	A	G	T	A	A	A	G	A	G	A	A	A
	Solanum lycopersicum cv. Christmas bluberry	C	C	A	A	A	T	T	G	A	T	A	A	A	G	C	T	G	T	T	C	C	A	T	A	A	T	T	G	A	G	G	A	T	T	T	T	A	G	T	A	A	A	G	A	G	A	A	A
	Solanum lycopersicum cv. Black cherry	C	C	A	A	A	T	T	G	A	T	A	A	A	G	C	T	G	T	T	C	C	A	T	A	A	T	T	G	A	G	G	A	T	T	T	T	A	G	T	A	A	A	G	A	G	A	A	A
	Solanum lycopersicum cv. Cherry zhelto-oranzhevie	C	C	A	A	A	T	T	G	A	T	A	A	A	G	C	T	G	T	T	C	C	A	T	A	A	T	T	G	A	G	G	A	T	T	T	T	A	G	T	A	A	A	G	A	G	A	A	A
	Solanum lycopersicum cv. Kopilka-zheltaya	C	C	A	A	A	T	T	G	A	T	A	A	A	G	C	T	G	T	T	C	C	A	T	A	A	T	T	G	A	G	G	A	T	T	T	T	A	G	T	A	A	A	G	A	G	A	A	A
	Solanum lycopersicum cv. Nesozrevayuschii Natasha	C	C	A	A	A	T	T	G	A	T	A	A	A	G	C	T	G	T	T	C	C	A	T	A	A	T	T	G	A	G	G	A	T	T	T	T	A	G	T	C	A	A	G	A	G	A	C	A
		6543	6544	6545	6546	6547	6548	6549	6550	6551	6552	6553	6554	6555	6556	6557	6558	6559	6560	6561	6562	6563	6564	6565	6566	6567	6568	6569	6570	6571	6572	6573	6574	6575	6576	6577	6578	6579	6580	6581	6582	6583	6584	6585	6586	6587	6588	6589	6590
	Solanum lycopersicum cv. Heinz 1706, NM 001347622.1:439-1548, Z-ISO cDNA	A	A	T	T	C	A	G	T	T	G	C	A	G	T	G	G	C	A	G	C	T	T	C	A	G	T	A	G	G	T	T	T	G	A	T	A	G	G	A	C	A	T	C	A	T	C	T	G
	Solanum lycopersicum cv. Heinz 1706, NM 001347622.1, Z-ISO mRNA	A	A	T	T	C	A	G	T	T	G	C	A	G	T	G	G	C	A	G	C	T	T	C	A	G	T	A	G	G	T	T	T	G	A	T	A	G	G	A	C	A	T	C	A	T	C	T	G
	Solanum lycopersicum cv. Heinz 1706 NC 015449.3:67104216-67112934, chromosome 12	A	A	T	T	C	A	G	T	T	G	C	A	G	T	G	G	C	A	G	C	T	T	C	A	G	T	A	G	G	T	T	T	G	A	T	A	G	G	A	C	A	T	C	A	T	C	T	G
	Solanum pimpinellifolium cultivar LA0480, NRDK01042673.1:47213-54353 Scaffold3068453	A	A	T	T	C	A	G	T	T	G	C	A	G	T	G	G	C	A	G	C	T	T	C	A	G	T	A	G	G	T	T	T	G	A	T	A	G	G	A	C	A	T	C	A	T	C	T	G
	Solanum habrochaites var. LYC4, CBYS010004235.1:34980-42054, contig 4234	A	A	T	T	C	A	G	T	T	G	C	A	G	T	G	G	C	A	G	C	T	T	C	A	G	T	A	G	G	T	T	T	G	A	T	A	G	G	A	C	A	T	C	A	T	C	T	G
	Solanum pennellii LA0716, HG975451.1:82010144-82017236, chromosome 12	A	A	T	T	C	A	G	T	T	G	C	A	G	T	G	G	C	A	G	C	T	T	C	A	G	T	A	G	G	T	T	T	G	A	T	A	G	G	A	C	A	T	C	A	T	C	T	G
	Solanum arcanum LA2157, CBYQ010005221.1:68268-75378, contig 5220	A	A	T	T	C	A	G	T	T	G	C	A	G	T	G	G	C	A	G	C	C	T	C	A	G	T	A	G	G	T	T	T	G	A	T	A	G	G	A	C	A	T	C	A	T	C	T	G
	Solanum pimpinellifolium, VIR1018	A	A	T	T	C	A	G	T	T	G	C	A	G	T	G	G	C	A	G	C	T	T	C	A	G	T	A	G	G	T	T	T	G	A	T	A	G	G	A	C	A	T	C	A	T	C	T	G
	Solanum cheesmaniae LA0421	A	A	T	T	C	A	G	T	T	G	C	A	G	T	G	G	C	A	G	C	T	T	C	A	G	T	A	G	G	T	T	T	G	A	T	A	G	G	A	C	A	T	C	A	T	C	T	G
	Solanum habrochaites LA1777	A	A	T	T	C	A	G	T	T	G	C	A	G	T	G	G	C	A	G	C	T	T	C	A	G	T	A	G	G	T	T	T	G	A	T	A	G	G	A	C	A	T	C	A	T	C	T	G
	Solanum habrochaites LA2144	A	A	T	T	C	A	G	T	T	G	C	A	G	T	G	G	C	A	G	C	T	T	C	A	G	T	A	G	G	T	T	T	G	A	T	A	G	G	A	C	A	T	C	A	T	C	T	G
	Solanum pennellii LA1926	A	A	T	T	C	A	G	T	T	G	C	A	G	T	G	G	C	A	G	C	T	T	C	A	G	T	A	G	G	T	T	T	G	A	T	A	G	G	A	C	A	T	C	A	T	C	T	G
	Solanum pennellii LA0716	A	A	T	T	C	A	G	T	T	G	C	A	G	T	G	G	C	A	G	C	T	T	C	A	G	T	A	G	G	T	T	T	G	A	T	A	G	G	A	C	A	T	C	A	T	C	T	G
	Solanum chilense LA1963	A	A	T	T	C	A	G	T	T	G	C	A	G	T	G	G	C	A	G	C	T	T	C	A	G	T	A	G	G	T	T	T	G	A	T	A	G	G	A	C	A	T	C	A	T	C	T	G
	Solanum chilense LA2884	A	A	T	T	C	A	G	T	T	G	C	A	G	T	G	G	C	A	G	C	T	T	C	A	G	T	A	G	G	T	T	T	G	A	T	A	G	G	A	C	A	T	C	A	T	C	T	G
	Solanum lycopersicum cv. Heinz	A	A	T	T	C	A	G	T	T	G	C	A	G	T	g	G	C	A	G	C	T	T	C	C	G	T	A	G	G	T	T	T	G	A	T	A	G	G	A	C	C	T	C	A	T	C	T	G
	Solanum lycopersicum cv. Korneevskii	A	A	T	T	C	A	G	T	T	G	C	A	G	T	G	G	C	A	G	C	T	T	C	A	G	T	A	G	G	T	T	T	G	A	T	A	G	G	A	C	A	T	C	A	T	C	T	G
	Solanum lycopersicum cv. Malinovii silach	A	A	T	T	C	A	G	T	T	G	C	A	G	T	G	G	C	A	G	C	T	T	C	A	G	T	A	G	G	T	T	T	G	A	T	A	G	G	A	C	A	T	C	A	T	C	T	G
	Solanum lycopersicum cv. Garmoshka	A	A	T	T	C	A	G	T	T	G	C	A	G	T	G	G	C	A	G	C	T	T	C	A	G	T	A	G	G	T	T	T	G	A	T	A	G	G	A	C	A	T	C	A	T	C	T	G
	Solanum lycopersicum cv. Paul Robeson	A	A	T	T	C	A	G	T	T	G	C	A	G	T	G	G	C	A	G	C	T	T	C	A	G	T	A	G	G	T	T	T	G	A	T	A	G	G	A	C	A	T	C	A	T	C	T	G
	Solanum lycopersicum cv. Zemba	A	A	T	T	C	A	G	T	T	G	C	A	G	T	G	G	C	A	G	C	T	T	C	A	G	T	A	G	G	T	T	T	G	A	T	A	G	G	A	C	A	T	C	A	T	C	T	G
	Solanum lycopersicum cv. Black Jack	A	A	T	T	C	A	G	T	T	G	C	A	G	T	G	G	C	A	G	C	T	T	C	A	G	T	A	G	G	T	T	T	G	A	T	A	G	G	A	C	A	T	C	A	T	C	T	G
	Solanum lycopersicum cv. Christmas bluberry	A	A	T	T	C	A	G	T	T	G	C	A	G	T	G	G	C	A	G	C	T	T	C	A	G	T	A	G	G	T	T	T	G	A	T	A	G	G	A	C	A	T	C	A	T	C	T	G
	Solanum lycopersicum cv. Black cherry	A	A	T	T	C	A	G	T	T	G	C	A	G	T	G	G	C	A	G	C	T	T	C	A	G	T	A	G	G	T	T	T	G	A	T	A	G	G	A	C	A	T	C	A	T	C	T	G
	Solanum lycopersicum cv. Cherry zhelto-oranzhevie	A	A	T	T	C	A	G	T	T	G	C	A	G	T	G	G	C	A	G	C	T	T	C	A	G	T	A	G	G	T	T	T	G	A	T	A	G	G	A	C	A	T	C	A	T	C	T	G
	Solanum lycopersicum cv. Kopilka-zheltaya	A	A	T	T	C	A	G	T	T	G	C	A	G	T	G	G	C	A	G	C	T	T	C	A	G	T	A	G	G	T	T	T	G	A	T	A	G	G	A	C	A	T	C	A	T	C	T	G
	Solanum lycopersicum cv. Nesozrevayuschii Natasha	C	A	T	T	C	A	G	T	T	G	C	A	G	T	A	G	C	A	G	C	T	C	C	A	G	T	A	G	G	T	T	T	G	A	T	A	G	G	A	C	A	T	C	A	T	C	T	G
		6792	6793	6794	6795	6796	6797	6798	6799	6800	6801	6802	6803	6804	6805	6806	6807	6808	6809	6810	6811	6812	6813	6814	6815	6816	6817	6818	6819	6820	6821	6822	6823	6824	6825	6826	6827	6828	6829	6830
	Solanum lycopersicum cv. Heinz 1706, NM 001347622.1:439-1548, Z-ISO cDNA	C	C	C	A	T	T	A	T	G	C	A	A	G	C	T	G	C	C	A	G	T	T	A	T	C	G	G	C	T	A	C	A	C	T	G	G	T	A	G
	Solanum lycopersicum cv. Heinz 1706, NM 001347622.1, Z-ISO mRNA	C	C	C	A	T	T	A	T	G	C	A	A	G	C	T	G	C	C	A	G	T	T	A	T	C	G	G	C	T	A	C	A	C	T	G	G	T	A	G
	Solanum lycopersicum cv. Heinz 1706 NC 015449.3:67104216-67112934, chromosome 12	C	C	C	A	T	T	A	T	G	C	A	A	G	C	T	G	C	C	A	G	T	T	A	T	C	G	G	C	T	A	C	A	C	T	G	G	T	A	G
	Solanum pimpinellifolium cultivar LA0480, NRDK01042673.1:47213-54353 Scaffold3068453	C	C	C	A	T	T	A	T	G	C	A	A	G	C	T	G	C	C	A	G	T	T	A	T	C	G	G	C	T	A	C	A	C	T	G	G	T	A	G
	Solanum habrochaites var. LYC4, CBYS010004235.1:34980-42054, contig 4234	C	C	C	A	T	T	A	T	G	C	A	A	G	C	T	G	C	C	A	G	T	T	A	T	C	G	G	C	T	A	C	A	C	T	G	G	T	A	G
	Solanum pennellii LA0716, HG975451.1:82010144-82017236, chromosome 12	C	C	C	A	T	T	A	T	G	C	A	A	G	C	T	G	C	C	A	G	T	T	A	T	C	G	G	C	T	A	C	A	C	T	G	G	T	A	G
	Solanum arcanum LA2157, CBYQ010005221.1:68268-75378, contig 5220	C	C	C	A	T	T	A	T	G	C	A	A	G	C	T	G	C	C	A	G	T	T	A	T	C	G	G	C	T	A	C	A	C	T	G	G	T	A	G
	Solanum pimpinellifolium, VIR1018	C	C	C	A	T	T	A	T	G	C	A	A	G	C	T	G	C	C	A	G	T	T	A	T	C	G	G	C	T	A	C	A	C	T	G	G	T	A	G
	Solanum cheesmaniae LA0421	C	C	C	A	T	T	A	T	G	C	A	A	G	C	T	G	C	C	A	G	T	T	A	T	C	G	G	C	T	A	C	A	C	T	G	G	T	A	G
	Solanum habrochaites LA1777	C	C	C	A	T	T	A	T	G	C	A	A	G	C	T	G	C	C	A	G	T	T	A	T	C	G	G	C	T	A	C	A	C	T	G	G	T	A	G
	Solanum habrochaites LA2144	C	C	C	A	T	T	A	T	G	C	A	A	G	C	T	G	C	C	A	G	T	T	A	T	C	G	G	C	T	A	C	A	C	T	G	G	T	A	G
	Solanum pennellii LA1926	C	C	C	A	T	T	A	T	G	C	A	A	G	C	T	G	C	C	A	G	T	T	A	T	C	G	G	C	T	A	C	A	C	T	G	G	T	A	G
	Solanum pennellii LA0716	C	C	C	A	T	T	A	T	G	C	A	A	G	C	T	G	C	C	A	G	T	T	A	T	C	G	G	C	T	A	C	A	C	T	G	G	T	A	G
	Solanum chilense LA1963	C	C	C	A	T	T	A	T	G	C	A	A	G	C	T	G	C	C	A	G	T	T	A	T	C	G	T	C	T	A	C	A	C	T	G	G	T	A	g
	Solanum chilense LA2884	C	C	C	A	T	T	A	T	G	C	A	A	G	C	T	G	C	C	A	G	T	T	A	T	C	G	T	C	T	A	C	A	C	T	G	G	T	A	g
	Solanum lycopersicum cv. Heinz	C	C	C	A	T	T	A	T	G	C	A	A	G	C	T	G	C	C	A	G	T	T	A	T	C	G	G	C	T	A	C	A	C	T	G	G	T	A	G
	Solanum lycopersicum cv. Korneevskii	C	C	C	A	T	T	A	T	G	C	A	A	G	C	T	G	C	C	A	G	T	T	A	T	C	G	G	C	T	A	C	A	C	T	G	G	T	A	G
	Solanum lycopersicum cv. Malinovii silach	C	C	C	A	T	T	A	T	G	C	A	A	G	C	T	G	C	C	A	G	T	T	A	T	C	G	G	C	T	A	C	A	C	T	G	G	T	A	G
	Solanum lycopersicum cv. Garmoshka	C	C	C	A	T	T	A	T	G	C	A	A	G	C	T	G	C	C	A	G	T	T	A	T	C	G	G	C	T	A	C	A	C	T	G	G	T	A	G
	Solanum lycopersicum cv. Paul Robeson	C	C	C	A	T	T	A	T	G	C	A	A	G	C	T	G	C	C	A	G	T	T	A	T	C	G	G	C	T	A	C	A	C	T	G	G	T	A	G
	Solanum lycopersicum cv. Zemba	C	C	C	A	T	T	A	T	G	C	A	A	G	C	T	G	C	C	A	G	T	T	A	T	C	G	G	C	T	A	C	A	C	T	G	G	T	A	G
	Solanum lycopersicum cv. Black Jack	C	C	C	A	T	T	A	T	G	C	A	A	G	C	T	G	C	C	A	G	T	T	A	T	C	G	G	C	T	A	C	A	C	T	G	G	T	A	G
	Solanum lycopersicum cv. Christmas bluberry	C	C	C	A	T	T	A	T	G	C	A	A	G	C	T	G	C	C	A	G	T	T	A	T	C	G	G	C	T	A	C	A	C	T	G	G	T	A	G
	Solanum lycopersicum cv. Black cherry	C	C	C	A	T	T	A	T	G	C	A	A	G	C	T	G	C	C	A	G	T	T	A	T	C	G	G	C	T	A	C	A	C	T	G	G	T	A	G
	Solanum lycopersicum cv. Cherry zhelto-oranzhevie	C	C	C	A	T	T	A	T	G	C	A	A	G	C	T	G	C	C	A	G	T	T	A	T	C	G	G	C	T	A	C	A	C	T	G	G	T	A	G
	Solanum lycopersicum cv. Kopilka-zheltaya	C	C	C	A	T	T	A	T	G	C	A	A	G	C	T	G	C	C	A	G	T	T	A	T	C	G	G	C	T	A	C	A	C	T	G	G	T	A	G
	Solanum lycopersicum cv. Nesozrevayuschii Natasha	C	C	C	A	T	T	A	T	G	C	A	A	G	C	T	G	C	C	A	G	T	T	A	T	C	G	G	C	T	A	C	A	C	T	G	G	T	A	G
cDNA variable sites
	Solanum lycopersicum cv. Heinz 1706 NC 015449.3:67104216-67112934, chromosome 12	EXON I
	Solanum pimpinellifolium cultivar LA0480, NRDK01042673.1:47213-54353 Scaffold3068453	A	T	A	A	T	A	C	A	C	A	C	A	T	G	C	A	C	C	C	A	A	C	A	A	C	A	A	T	G	T	A	T	T	T	T	T	T	G	A	A	T	T	G	G	T	G	G	A
	Solanum habrochaites var. LYC4, CBYS010004235.1:34980-42054, contig 4234	A	T	A	A	T	A	C	A	C	A	C	A	T	G	C	A	C	C	C	A	A	C	A	A	C	A	A	T	G	T	A	T	T	T	T	T	T	G	A	A	T	T	G	G	T	G	G	A
	Solanum pennellii LA0716, HG975451.1:82010144-82017236, chromosome 12	A	T	A	A	T	A	C	A	C	A	C	A	T	G	C	A	C	C	C	A	A	C	A	A	C	A	A	T	G	T	A	T	T	T	T	T	T	G	A	A	T	T	G	G	T	G	G	A
	Solanum arcanum LA2157, CBYQ010005221.1:68268-75378, contig 5220	A	T	A	A	T	A	C	A	C	A	C	A	T	G	C	A	C	C	C	A	A	C	A	A	C	A	A	T	G	T	A	T	T	T	T	T	T	G	A	A	T	T	G	G	T	G	G	A
	Solanum pimpinellifolium, VIR1018	A	T	C	A	T	A	C	A	C	A	C	A	T	G	C	A	T	T	C	A	A	C	A	A	C	A	A	T	G	T	A	T	T	T	T	T	T	G	A	A	T	T	A	A	T	G	G	A
	Solanum cheesmaniae LA0421	A	T	C	A	T	A	A	G	C	A	C	A	T	G	C	A	C	C	C	A	A	C	A	A	C	A	A	T	G	T	A	T	T	T	T	T	T	G	A	A	T	T	G	A	T	G	G	A
	Solanum habrochaites LA1777	A	T	C	A	T	A	C	A	C	A	c	A	T	G	C	A	C	C	C	A	A	C	A	A	C	A	A	T	G	T	A	T	T	T	T	T	T	G	A	A	T	T	G	A	T	A	G	A
	Solanum habrochaites LA2144	A	T	A	a	T	a	C	a	C	a	C	A	T	G	C	G	C	C	C	A	A	C	A	A	C	G	A	T	G	T	A	T	T	T	T	A	T	G	A	A	T	T	G	G	T	G	G	A
	Solanum pennellii LA1926	A	T	A	a	T	A	C	a	C	A	C	A	T	G	C	A	C	C	C	A	A	C	A	A	C	A	A	T	G	T	A	T	T	T	T	A	T	G	A	A	T	T	G	A	T	G	G	A
	Solanum pennellii LA0716	A	T	G	a	A	A	C	G	C	A	C	G	G	G	G	A	C	C	A	A	A	C	A	C	C	G	A	G	G	T	A	T	T	T	T	A	T	G	A	A	T	C	A	A	C	G	A	A
	Solanum chilense LA1963	A	T	C	A	T	A	C	A	C	A	C	A	T	G	C	A	T	T	C	A	A	C	A	A	C	A	A	T	G	T	A	T	T	T	T	T	T	G	A	A	T	T	A	A	T	G	G	A
	Solanum chilense LA2884	A	T	C	A	T	A	A	G	C	A	C	A	T	G	C	A	C	C	C	A	A	C	A	A	C	A	A	T	G	T	A	T	T	T	T	T	T	G	A	A	T	T	G	A	T	G	G	A
	Solanum lycopersicum cv. Heinz	A	T	C	A	T	A	A	G	C	A	C	A	T	G	C	A	C	C	C	A	A	C	A	A	C	A	A	T	G	T	A	T	T	T	T	T	T	G	A	A	T	T	G	A	T	G	G	A
	Solanum lycopersicum cv. Korneevskii	A	T	C	A	T	A	C	A	C	A	T	A	T	G	C	A	C	C	C	A	A	C	A	T	T	A	A	T	G	T	A	T	T	T	T	T	T	G	A	A	T	T	A	A	T	G	G	A
	Solanum lycopersicum cv. Malinovii silach	A	T	C	G	T	G	C	G	G	C	T	A	T	T	C	A	C	C	C	T	T	G	T	T	T	A	A	T	G	T	G	T	T	T	G	A	T	T	G	A	T	T	A	A	T	G	G	T
	Solanum lycopersicum cv. Garmoshka	A	T	A	A	T	A	C	A	C	A	C	A	T	G	C	A	C	C	C	A	A	C	A	A	C	A	A	T	G	T	A	T	T	T	T	T	T	G	A	A	T	T	G	G	T	G	G	A
	Solanum lycopersicum cv. Paul Robeson	A	T	A	A	T	A	C	G	C	A	C	A	T	G	C	A	C	C	C	A	A	C	A	A	C	G	G	T	C	T	A	T	T	A	T	T	T	G	A	A	T	T	G	G	T	G	G	A
	Solanum lycopersicum cv. Zemba	A	T	A	A	T	A	C	A	C	A	C	A	T	G	C	A	C	C	C	A	A	C	A	A	C	A	A	T	G	T	A	T	T	T	T	T	T	G	A	A	T	T	G	G	T	G	G	A
	Solanum lycopersicum cv. Black Jack	a	C	A	A	T	A	C	G	C	A	C	A	T	G	C	A	C	C	C	A	A	C	A	A	C	A	A	T	G	T	A	T	T	T	T	T	T	G	A	A	T	T	G	G	T	G	G	A
	Solanum lycopersicum cv. Christmas bluberry	a	T	A	A	T	A	C	a	C	A	C	A	T	G	C	A	C	C	C	A	A	C	A	A	C	A	A	T	G	T	A	T	T	T	T	T	T	G	A	A	T	T	G	G	T	G	G	A
	Solanum lycopersicum cv. Black cherry	A	T	A	a	T	a	C	a	C	A	C	A	T	G	C	A	C	C	C	A	A	C	A	A	C	A	A	T	G	T	A	T	T	T	T	A	T	G	A	A	T	T	G	G	T	G	G	A
	Solanum lycopersicum cv. Cherry zhelto-oranzhevie	a	T	A	A	T	A	C	a	C	A	C	A	T	G	C	A	C	C	C	A	A	C	A	A	C	A	A	T	G	T	A	T	T	T	T	T	T	G	A	A	T	T	G	G	T	G	G	A
	Solanum lycopersicum cv. Kopilka-zheltaya	a	T	A	A	T	A	C	a	C	A	C	A	T	G	C	A	C	C	C	A	A	C	A	A	C	A	A	T	G	T	A	T	T	T	T	T	T	G	A	A	T	T	G	G	T	G	G	A
	Solanum lycopersicum cv. Nesozrevayuschii Natasha	a	T	A	A	T	A	C	a	C	A	C	A	T	G	C	A	C	C	C	A	A	C	A	A	C	A	A	T	G	T	A	T	T	T	T	T	T	G	A	A	T	T	G	G	T	G	G	A
		C	T	A	a	T	A	C	a	C	A	C	A	T	G	C	A	C	C	C	A	A	C	A	A	C	A	A	T	G	T	A	T	T	T	T	T	T	G	A	A	T	T	G	G	T	G	G	A
		C	T	A	a	T	A	C	a	C	A	C	A	T	G	C	A	C	C	C	A	A	C	A	A	C	A	A	T	G	T	A	T	T	T	T	T	T	G	A	A	T	T	G	G	T	G	G	A
		A	T	A	A	T	A	C	a	C	A	C	A	T	G	C	A	C	C	C	A	A	C	A	A	C	A	A	T	G	C	A	C	G	C	T	T	G	G	A	G	A	T	G	G	T	G	G	A
		12	20	38	42	46	51	52	59	64	66	71	82	83	85	86	88	101	102	104	106	107	108	109	115	150	175	179	184	199	200	213	228	236	239	242	246	263	267	274	279	285	297	304	310	318	343	348	386
[truncated: 202 more columns]

## Sheet: Figure S3
Figure S3. Alignment of the Z-ISO protein sequence from S. lycopersicum cultivars and wild tomato species (Solanum section Lycopersicon)
Color of ripe fruit	Accession
	Solanum lycopersicum cv. Heinz 1706, NM 001347622.1:439-1548, Z-ISO cDNA	M	A	T	S	I	F	L	S	H	P	F	S	H	L	L	S	K	H	H	K	I	P	S	P	K	Q	T	I	A	I	A	Y	H	S	T	N	K	P	T	T	K	T	P	F	L	P	L	P
	Solanum lycopersicum cv. Heinz 1706, NM 001347622.1, Z-ISO mRNA	M	A	T	S	I	F	L	S	H	P	F	S	H	L	L	S	K	H	H	K	I	P	S	P	K	Q	T	I	A	I	A	Y	H	S	T	N	K	P	T	T	K	T	P	F	L	P	L	P
	Solanum lycopersicum cv. Heinz 1706 NC 015449.3:67104216-67112934, chromosome 12	M	A	T	S	I	F	L	S	H	P	F	S	H	L	L	S	K	H	H	K	I	P	S	P	K	Q	T	I	A	I	A	Y	H	S	T	N	K	P	T	T	K	T	P	F	L	P	L	P
	Solanum pimpinellifolium cultivar LA0480, NRDK01042673.1:47213-54353 Scaffold3068453	M	A	T	S	I	F	L	S	H	P	F	S	H	L	L	S	K	H	H	K	I	P	S	P	K	Q	T	I	A	I	A	Y	H	S	T	N	K	P	T	T	K	T	P	F	L	P	L	P
	Solanum habrochaites var. LYC4, CBYS010004235.1:34980-42054, contig 4234	M	A	T	S	I	F	L	S	H	P	F	S	P	L	L	S	K	H	H	K	I	P	S	P	K	Q	T	I	A	I	A	Y	H	F	T	N	K	P	T	T	K	T	P	F	L	P	L	P
	Solanum pennellii LA0716, HG975451.1:82010144-82017236, chromosome 12	M	A	T	S	I	F	L	S	H	P	F	S	P	L	L	S	K	N	H	R	I	P	S	P	K	Q	T	I	A	I	A	Y	H	S	T	N	K	P	T	T	K	T	P	F	L	P	L	P
	Solanum arcanum LA2157, CBYQ010005221.1:68268-75378, contig 5220	M	A	T	S	I	F	L	S	H	P	F	S	P	L	L	S	K	H	H	K	I	P	S	P	K	Q	T	I	A	I	A	Y	H	S	T	N	K	P	T	T	K	T	P	F	L	P	L	P
	Solanum pimpinellifolium, VIR1018	M	A	T	S	I	F	L	S	H	P	F	S	H	L	L	S	K	H	H	K	I	P	S	P	K	Q	T	I	A	V	A	Y	H	S	T	N	K	P	T	T	K	T	P	F	L	P	L	P
	Solanum cheesmaniae LA0421	M	A	T	S	I	F	L	S	H	P	F	S	H	L	L	S	K	H	H	K	I	P	S	P	K	Q	T	I	A	I	A	Y	H	S	T	N	K	P	T	T	K	T	P	F	L	P	L	P
	Solanum habrochaites LA1777	M	A	T	S	I	F	L	S	H	P	F	S	R	L	L	T	K	H	H	R	I	P	S	P	K	Q	T	G	G	I	A	Y	H	S	N	N	K	P	P	T	K	T	P	F	L	P	L	P
	Solanum habrochaites LA2144	M	A	T	S	I	F	L	S	H	P	F	S	P	L	L	S	K	H	H	K	I	P	S	P	K	Q	T	I	A	I	A	Y	H	F	T	N	K	P	T	T	K	T	P	F	L	P	L	P
	Solanum pennellii LA1926	M	A	T	S	I	F	L	S	H	P	F	S	P	L	L	S	K	N	H	R	I	P	S	P	K	Q	T	I	A	I	A	Y	H	S	T	N	K	P	T	T	K	T	P	F	L	P	L	P
	Solanum pennellii LA0716	M	A	T	S	I	F	L	S	H	P	F	S	P	L	L	S	K	N	H	R	I	P	S	P	K	Q	T	I	A	I	A	Y	H	S	T	N	K	P	T	T	K	T	P	F	L	P	L	P
	Solanum chilense LA1963	M	A	T	S	I	F	L	S	H	P	F	S	P	L	L	S	K	H	H	K	I	P	S	L	K	Q	T	I	A	I	A	Y	H	S	T	N	K	P	S	T	K	T	P	F	L	P	L	P
	Solanum chilense LA2884	M	A	T	S	I	F	L	S	H	P	F	S	P	L	L	S	K	H	H	R	I	A	S	L	K	Q	T	I	S	I	A	Y	H	S	T	L	K	P	S	T	K	T	P	F	L	P	L	P
	Solanum lycopersicum cv. Heinz	M	A	T	S	I	F	L	S	H	P	F	S	H	L	L	S	K	H	H	K	I	P	S	P	K	Q	T	I	A	I	A	Y	H	S	T	N	K	P	T	T	K	T	P	F	L	P	L	P
	Solanum lycopersicum cv. Korneevskii	M	A	T	S	I	F	L	S	H	P	F	S	H	L	L	S	K	H	H	R	I	P	S	P	K	Q	T	I	A	I	A	Y	H	S	T	N	K	P	T	T	K	T	P	F	L	P	L	P
	Solanum lycopersicum cv. Malinovii silach	M	A	T	S	I	F	L	S	H	P	F	S	H	L	L	S	K	H	H	K	I	P	S	P	K	Q	T	I	A	I	A	Y	H	S	T	N	K	P	T	T	K	T	P	F	L	P	L	P
	Solanum lycopersicum cv. Garmoshka	M	A	T	S	I	F	P	S	H	P	F	S	H	L	L	S	K	H	H	R	I	P	S	P	K	Q	T	I	A	I	A	Y	H	S	T	N	K	P	T	T	K	T	P	F	L	P	L	P
	Solanum lycopersicum cv. Paul Robeson	M	A	T	S	I	F	L	S	H	P	F	S	H	L	L	S	K	H	H	K	I	P	S	P	K	Q	T	I	A	I	A	Y	H	S	T	N	K	P	T	T	K	T	P	F	L	P	L	P
	Solanum lycopersicum cv. Zemba	M	A	T	S	I	F	L	S	H	P	F	S	H	L	L	S	K	H	H	K	I	P	S	P	K	Q	T	I	A	I	A	Y	H	S	T	N	K	P	T	T	K	T	P	F	L	P	L	P
	Solanum lycopersicum cv. Black Jack	M	A	T	S	I	F	L	S	H	P	F	S	H	L	L	S	K	H	H	K	I	P	S	P	K	Q	T	I	A	I	A	Y	H	S	T	N	K	P	T	T	K	T	P	F	L	P	L	P
	Solanum lycopersicum cv. Christmas bluberry	M	A	T	S	I	F	L	S	H	P	F	S	H	L	L	S	K	H	H	K	I	P	S	P	K	Q	T	I	A	I	A	Y	H	S	T	N	K	P	T	T	K	T	P	F	L	P	L	P
	Solanum lycopersicum cv. Black cherry	M	A	T	S	I	F	L	S	H	P	F	S	H	L	L	S	K	H	H	K	I	P	S	P	K	Q	T	I	A	I	A	Y	H	S	T	N	K	P	T	T	K	T	P	F	L	P	L	P
	Solanum lycopersicum cv. Cherry zhelto-oranzhevie	M	A	T	S	I	F	L	S	H	P	F	S	H	L	L	S	K	H	H	K	I	P	S	P	K	Q	T	I	A	I	A	Y	H	S	T	N	K	P	T	T	K	T	P	F	L	P	L	P
	Solanum lycopersicum cv. Kopilka-zheltaya	M	A	T	S	I	F	L	S	H	P	F	S	H	L	L	S	K	H	H	K	I	P	S	P	K	Q	T	I	A	I	A	Y	H	S	T	N	K	P	T	T	K	T	P	F	L	P	L	P
	Solanum lycopersicum cv. Nesozrevayuschii Natasha	M	A	T	S	I	F	L	S	H	P	F	S	H	L	L	S	K	H	H	K	I	P	S	P	K	Q	T	I	A	I	A	Y	H	S	T	N	K	P	T	T	K	T	P	F	L	P	L	P
		1	2	3	4	5	6	7	8	9	10	11	12	13	14	15	16	17	18	19	20	21	22	23	24	25	26	27	28	29	30	31	32	33	34	35	36	37	38	39	40	41	42	43	44	45	46	47	48
		N-terminal transit peptide (58 aa residues)
Color of ripe fruit	Accession
	Solanum lycopersicum cv. Heinz 1706, NM 001347622.1:439-1548, Z-ISO cDNA	M	R	I	T	R	H	P	Q	L	V	G	Q	V	I	W	C	L	A	H	T	L	W	I	G	N	S	V	A	V	A	A	S	V	G	L	I	G	H	H	L	F	G	A	W	N	G	D	R
	Solanum lycopersicum cv. Heinz 1706, NM 001347622.1, Z-ISO mRNA	M	R	I	T	R	H	P	Q	L	V	G	Q	V	I	W	C	L	A	H	T	L	W	I	G	N	S	V	A	V	A	A	S	V	G	L	I	G	H	H	L	F	G	A	W	N	G	D	R
	Solanum lycopersicum cv. Heinz 1706 NC 015449.3:67104216-67112934, chromosome 12	M	R	I	T	R	H	P	Q	L	V	G	Q	V	I	W	C	L	A	H	T	L	W	I	G	N	S	V	A	V	A	A	S	V	G	L	I	G	H	H	L	F	G	A	W	N	G	D	R
	Solanum pimpinellifolium cultivar LA0480, NRDK01042673.1:47213-54353 Scaffold3068453	M	R	I	T	R	H	P	Q	L	V	G	Q	V	I	W	C	L	A	H	T	L	W	I	G	N	S	V	A	V	A	A	S	V	G	L	I	G	H	H	L	F	G	A	W	N	G	D	R
	Solanum habrochaites var. LYC4, CBYS010004235.1:34980-42054, contig 4234	M	R	I	T	R	H	P	Q	L	V	G	Q	V	I	W	C	L	A	H	T	L	W	I	G	N	S	V	A	V	A	A	S	V	G	L	I	G	H	H	L	F	G	A	W	N	G	D	R
	Solanum pennellii LA0716, HG975451.1:82010144-82017236, chromosome 12	M	R	I	T	R	H	P	Q	L	V	G	Q	V	I	W	C	L	A	H	T	L	W	I	G	N	S	V	A	V	A	A	S	V	G	L	I	G	H	H	L	F	G	A	W	N	G	D	R
	Solanum arcanum LA2157, CBYQ010005221.1:68268-75378, contig 5220	M	R	I	T	R	H	P	Q	L	V	G	Q	V	I	W	C	L	A	H	T	L	W	I	G	N	S	V	A	V	A	A	S	V	G	L	I	G	H	H	L	F	G	A	W	N	G	D	R
	Solanum pimpinellifolium, VIR1018	M	R	I	T	R	H	P	R	L	V	G	Q	V	I	W	C	L	A	H	T	L	W	I	G	N	S	V	A	V	A	A	S	V	G	L	I	G	H	H	L	F	G	A	W	N	G	D	R
	Solanum cheesmaniae LA0421	M	R	I	T	R	H	P	Q	L	V	G	Q	V	I	W	C	L	A	H	T	L	W	I	G	N	S	V	A	V	A	A	S	V	G	L	I	G	H	H	L	F	G	A	W	N	G	D	R
	Solanum habrochaites LA1777	M	R	I	T	R	H	P	Q	L	V	G	Q	V	I	W	C	L	A	H	T	L	W	I	G	N	S	V	A	V	A	A	S	V	G	L	I	G	H	H	L	F	G	A	W	N	G	D	R
	Solanum habrochaites LA2144	M	R	I	T	R	H	P	Q	L	V	G	Q	V	I	W	C	L	A	H	T	L	W	I	G	N	S	V	A	V	A	A	S	V	G	L	I	G	H	H	L	F	G	A	W	N	G	D	R
	Solanum pennellii LA1926	M	R	I	T	R	H	P	Q	L	V	G	Q	V	I	W	C	L	A	H	T	L	W	I	G	N	S	V	A	V	A	A	S	V	G	L	I	G	H	H	L	F	G	A	W	N	G	D	R
	Solanum pennellii LA0716	M	R	I	T	R	H	P	Q	L	V	G	Q	V	I	W	C	L	A	H	T	L	W	I	G	N	S	V	A	V	A	A	S	V	G	L	I	G	H	H	L	F	G	A	W	N	G	D	R
	Solanum chilense LA1963	M	R	I	T	R	H	P	Q	L	V	G	Q	V	I	W	C	L	A	H	T	L	W	I	G	N	S	V	A	V	A	A	S	V	G	L	I	G	H	H	L	F	G	A	W	N	G	D	R
	Solanum chilense LA2884	M	R	I	T	R	H	P	Q	L	V	G	Q	V	I	W	C	L	A	H	T	L	W	I	G	N	S	V	A	V	A	A	S	V	G	L	I	G	H	H	L	F	G	A	W	N	G	D	R
	Solanum lycopersicum cv. Heinz	M	R	I	T	R	H	P	Q	L	V	G	Q	V	I	W	C	L	A	H	T	L	W	I	G	N	S	V	A	V	A	A	S	V	G	L	I	G	P	H	L	F	G	A	W	N	G	D	R
	Solanum lycopersicum cv. Korneevskii	M	R	I	T	R	H	P	Q	L	V	G	Q	V	I	W	C	L	A	H	T	L	W	I	G	N	S	V	A	V	A	A	S	V	G	L	I	G	H	H	L	F	G	A	W	N	G	D	R
	Solanum lycopersicum cv. Malinovii silach	M	R	I	T	R	H	P	Q	L	V	G	Q	V	I	W	C	L	A	H	T	L	W	I	G	N	S	V	A	V	A	A	S	V	G	L	I	G	H	H	L	F	G	A	W	N	G	D	R
	Solanum lycopersicum cv. Garmoshka	M	R	I	T	R	H	P	Q	L	V	G	Q	V	I	W	C	L	A	H	T	L	W	I	G	N	S	V	A	V	A	A	S	V	G	L	I	G	H	H	L	F	G	A	W	N	G	D	R
	Solanum lycopersicum cv. Paul Robeson	M	R	I	T	R	H	P	Q	L	V	G	Q	V	I	W	C	L	A	H	T	L	W	I	G	N	S	V	A	V	A	A	S	V	G	L	I	G	H	H	L	F	G	A	W	N	G	D	R
	Solanum lycopersicum cv. Zemba	M	R	I	T	R	H	P	Q	L	V	G	Q	V	I	W	C	L	A	H	T	L	W	I	G	N	S	V	A	V	A	A	S	V	G	L	I	G	H	H	L	F	G	A	W	N	G	D	R
	Solanum lycopersicum cv. Black Jack	M	R	I	T	R	H	P	Q	L	V	G	Q	V	I	W	C	L	A	H	T	L	W	I	G	N	S	V	A	V	A	A	S	V	G	L	I	G	H	H	L	F	G	A	W	N	G	D	R
	Solanum lycopersicum cv. Christmas bluberry	M	R	I	T	R	H	P	Q	L	V	G	Q	V	I	W	C	L	A	H	T	L	W	I	G	N	S	V	A	V	A	A	S	V	G	L	I	G	H	H	L	F	G	A	W	N	G	D	R
	Solanum lycopersicum cv. Black cherry	M	R	I	T	R	H	P	Q	L	V	G	Q	V	I	W	C	L	A	H	T	L	W	I	G	N	S	V	A	V	A	A	S	V	G	L	I	G	H	H	L	F	G	A	W	N	G	D	R
	Solanum lycopersicum cv. Cherry zhelto-oranzhevie	M	R	I	T	R	H	P	Q	L	V	G	Q	V	I	W	C	L	A	H	T	L	W	I	G	N	S	V	A	V	A	A	S	V	G	L	I	G	H	H	L	F	G	A	W	N	G	D	R
	Solanum lycopersicum cv. Kopilka-zheltaya	M	R	I	T	R	H	P	Q	L	V	G	Q	V	I	W	C	L	A	H	T	L	W	I	G	N	S	V	A	V	A	A	S	V	G	L	I	G	H	H	L	F	G	A	W	N	G	D	R
	Solanum lycopersicum cv. Nesozrevayuschii Natasha	M	R	I	T	R	H	P	Q	L	V	G	Q	V	I	C	C	L	A	H	T	L	W	I	G	H	S	V	A	V	A	A	P	V	G	L	I	G	H	H	L	F	G	A	W	N	G	D	R
		251	252	253	254	255	256	257	258	259	260	261	262	263	264	265	266	267	268	269	270	271	272	273	274	275	276	277	278	279	280	281	282	283	284	285	286	287	288	289	290	291	292	293	294	295	296	297	298
		15-cis-zeta-carotene isomerase domain (59-367 aa)
[truncated: 202 more columns]

## Sheet: Figure S4
Figure S4. Spatial structure of the Z-ISO protein from S. lycopersicum cv. Heinz: (a) 3D model, (b) secondary structure, and (c) transmembrane helix prediction
a										b
c

## Sheet: Table S1
Table S1. Z-ISO homologs from different plant species used for MEME and phylogeny analysis
Species	NCBI	Family
Solanum tuberosum	XP 006349886.1	Solanaceae	Angiosperms
Capsicum annuum	XP 016550148.1	Solanaceae	Angiosperms
Capsicum chinense	PHT98169.1	Solanaceae	Angiosperms
Lycium ruthenicum	AIX87519.1	Solanaceae	Angiosperms
Lycium barbarum	A0A0A7DVN8	Solanaceae	Angiosperms
Nicotiana attenuate	XP 019233612.1	Solanaceae	Angiosperms
Nicotiana tomentosiformis	XP 009631967.1	Solanaceae	Angiosperms
Nicotiana tabacum	XP 016476688.1	Solanaceae	Angiosperms
Nicotiana sylvestris	XP 009791699.1	Solanaceae	Angiosperms
Petunia x hybrida	LC369594.1	Solanaceae	Angiosperms
Malus domestica	XP 008337528.2	Rosaceae	Angiosperms
Malus baccata	TQD80876.1	Rosaceae	Angiosperms
Pyrus x bretschneideri	XP 009371154.1	Rosaceae	Angiosperms
Pyrus ussuriensis x Pyrus communis	KAB2623042.1	Rosaceae	Angiosperms
Prunus mume	XP 008244424.1	Rosaceae	Angiosperms
Prunus avium	XP 021801178.1	Rosaceae	Angiosperms
Prunus yedoensis var. nudiflora	PQM35615.1	Rosaceae	Angiosperms
Prunus persica	XP_007223084.1	Rosaceae	Angiosperms
Gossypium arboreum	XP 017632051.1	Malvaceae	Angiosperms
Gossipium hirsutum	XP 016742080.1	Malvaceae	Angiosperms
Gossypium barbadense	KAB2093068.1	Malvaceae	Angiosperms
Theobroma cacao	EOY16654.1	Malvaceae	Angiosperms
Triticum aestivum	KAF7063273.1	Poaceae	Angiosperms
Triticum dicoccoides	XP 037432140.1	Poaceae	Angiosperms
Triticum turgidum subsp. durum	VAI12722.1	Poaceae	Angiosperms
Zea mays	B4FHU1	Poaceae	Angiosperms
Panicum hallii	XP 025810067.1	Poaceae	Angiosperms
Orysa sativa Japonica Group	NP 001066625.1	Poaceae	Angiosperms
Orysa meyeriana var. granulata	KAF0888034.1	Poaceae	Angiosperms
Digitaria exilis	KAF8659582.1	Poaceae	Angiosperms
Setaria viridis	XP 034585425.1	Poaceae	Angiosperms
Dichanthelium oligosanthes	OEL32158.1	Poaceae	Angiosperms
Brachypodium distachyon	XP 003576639.1	Poaceae	Angiosperms
Helianthus annuus	A0A0S4L2T5	Asteraceae	Angiosperms
Arabidopsis thaliana	Q9SAC0	Brassicaceae	Angiosperms
Allium sativum	GFYZ01006109.1	Amaryllidaceae	Angiosperms
Asparagus officinalis	XP 020245806.1	Asparagaceae	Angiosperms
Dendrobium catenatum	A0A2I0WPG2	Orchidaceae	Angiosperms
Glycine max	ACU19957.1	Fabaceae	Angiosperms
Medicago truncatula	ACJ85507.1	Fabaceae	Angiosperms
Salvia splendens	A0A4D9C321	Lamiaceae	Angiosperms
Osmanthus fragrans	A0A1X9QDT6	Oleaceae	Angiosperms
Bixa orellana	A0A140CWP9	Bixaceae	Angiosperms
Canabis sativa	KAF4386428.1	Cannabaceae	Angiosperms
Daurus carota subsp. sativus	A0A164SUS7	Apiaceae	Angiosperms
Erythranthe lewisii	A0A0M5L569	Phrymaceae	Angiosperms
Populus trichocarpa	XP 002321091.1	Salicaceae	Angiosperms
Eucalyptus gracilis	A0A6F8P139	Myrtaceae	Angiosperms
Ricinus communis	XP 002519613.1	Euphorbiaceae	Angiosperms
Ipomoea batatas	AQH32489.1 1	Convolvulaceae	Angiosperms
Citrus sinensis	XP 006478893.1	Rutaceae	Angiosperms
Nymphaea thermarum	KAF3795996.1	Nymphaeaceae	Angiosperms
Amborella trichopoda	XP 006848466.1	Amborellaceae	Angiosperms
Picea sitchensis	ABR17558.1	Pinaceae	Pinophyta
Marchantia polymorpha subsp. ruderalis	BBN03157.1	Marchantiaceae	liverworts
Tetraselmis sp.	A0A061R8M7	Chlorodendraceae	green algae
Tetrabaena socialis	PNH02166.1	Tetrabaenaceae	green algae
Fragilariopsis cylindrus	OEU23732.1	Bacillariaceae	diatoms

## Sheet: Table S2
Table S2. Regulatory elements found in the promoter and 5'-UTR of the Z-ISO gene from S. lycopersicum cv. Heinz and Solanum pennellii LA0716
	Note: In the case of certain found elements, + and - mean that these elements are functional in both sense and antisense strands.
	Type of element	Sequence	S. lycopersicum cv. Heinz Promoter / 5'-UTR - 1549 / 438 bp			S. pennellii LA0716 Promoter / 5'-UTR - 1714 / 468 bp			Comments
			Strand	Position	Matrix score	Strand	Position	Matrix score
1	TCCC-motif	TCTCCCT	nd			-	192	7	Part of a light-responsive element
2	chs-CMA2a	TCACTTGA	-	861	8	-	1237	8
3	TCT-motif	TCTTAC	-	448	6	-	797	6
4	GT1CONSENSUS	GRWAAW	-	19	6	-	301	6
			+	267	6	-	386	6
			-	570	6	+	614	6
			+	783	6	-	905	6
			+	821	6	-	906	6
			+	906	6	-	943	6
			+	1024	6	+	1197	6
			+	1035	6	+	1285	6
			+	1052	6	+	1434	6
			+	1079	6	+	1501	6
			+	1106	6	+	1581	6
			-	1493	6	-	1659	6
			+	1564	6	+	1729	6
			-	1666	6	-	1831	6
			-	1667	6	-	1832	6
			+	1768	6	+	1873	6
			-	1778	6	-	1988	6
			-	1847	6	-	2038	6
			+	1848	6	-	2039	6
			-	1907	6	+	2098	6
			-	1945	6	-	2134	6
5	chs-CMA1a	TTACTTAA	nd			-	1696	8
	INRNTPSADB (Inr motif responsible for TATA independent initiation of transcription)	YTCANTYY	-	515	8	-	176	8
6			-	1030	8	+	461	8
			-	1085	8	-	864	8
						-	1413	8
	GATABOX	GATA	-	347	4	+	18	4	Required for high level, light regulated, and tissue specific expression
			+	361	4	-	249	4
			-	630	4	+	708	4
			-	875	4	-	1250	4
			-	936	4	-	1315	4
			-	1003	4	-	1384	4
			+	1024	4	+	1434	4
			+	1046	4	+	1521	4
			+	1052	4	-	1606	4
			+	1079	4	+	1645	4
			+	1100	4	-	1661	4
7			+	1106	4	-	1760	4
			-	1125	4	-	1788	4
			-	1148	4	+	1873	4
			+	1165	4	-	1990	4
			-	1248	4	-	2010	4
			+	1287	4	-	2022	4
			-	1344	4
			-	1440	4
			-	1495	4
			-	1595	4
			-	1623	4
			+	1660	4
8	Box 4	ATTAAT	nd			-	1407	6	Conserved sequence upstream of light-regulated genes. Responses to abiotic stresses.
9	I-box	atGATAAGGTC	+	1527	10	nd
	IBOXCORE	GATAA	+	1024	5	+	1434	5
			+	1046	5	-	1660	5
			+	1052	5	+	1873	5
10			+	1079	5	-	1989	5
			+	1106	5	-	2009	5
			-	1494	5	-	2021	5
			-	1622	5
11	GT1-motif	GGTTAA	+	511	6	+	725	6	Light response
						+	860	6
12	G-box	T/C ACGTG	-	442	6	-	791	6
						+	874	6
13	REALPHALGLHCB21	AACCAA	-	316	6	-	723	6	Phytochrome regulation
			-	501	6	-	858	6
			-	509	6	+	1723	6
			+	1558	6
14	ACGTATERD1	ACGT	multiple (12) repeats		4	multiple (6) repeats			Etiolation-induced expression
15	ABRERATCAL	MACGYGB	+	442	7	+	791	7	ABA response
			+	1067	7
16	ABRE	ACGTG	+	443	5	+	792	5	The binding sites for AREB/ABF factors involved in the abscisic acid response
						+	875	5
17	ABRE3a	TACGTG	nd			+	874	5
18	ABRE4	CACGTA	nd			-	874	5
19	ABRELATERD1	ACGTG	+	443	5	+	792	5
						+	875	5
20	ERE	ATTTTAAA	-	194	8	-	553	8	Ethylene-response
21	EECCRCAH1	GANTTNC	+	18	7	+	206	7
			+	1846	7	+	299	7
						+	332	7
						+	385	7
						-	1162	7
						+	1367	7
						-	2030	7
						+	2037	7
22	ERELEE4	AWTTCAAA	nd			-	173	8
23	TGA-element	AACGAC	-	596	6	-	970	6	Auxin-response
						+	1478	6
24	ASF1MOTIFCAMV (Light induced auxin and salicylic acid regulated as-1 motif)	TGACG	+	14	5	+	14	5
			+	1118	5	+	381	5
						+	1631	5
25	SURECOREATSULTR11	GAGAC	+	59	5	+	59	5
			+	335	5	+	426	5
			+	1479	5	+	682	5
26	NTBBF1ARROLB	ACTTTA	+	184	6	+	1348	6
			-	1129	6
27	ARFAT	TGTCTC	-	1479	6	nd
28	CATATGGMSAUR	CATATG	nd			-	364	6
						+	364	6
29	TGA-box	TGACGTAA	nd			+	1631	8
30	CGTCA-motif	CGTCA	-	14	5	-	14	5	MeJA response
			-	1118	5	-	1631	5
						-	381	5
31	CPBCSPOR	TATTAG	+	1269	6	-	245	6	Cytokinin-enhanced Protein
			+	1461	6	-	1844	6
			-	1679	6
32	GAREAT	TAACAAR	-	374	7	-	252	7	Gibberellin-responsive cis-element
						-	1220	7
						-	2005	7
	PYRIMIDINEBOXOSRAMY1A	CCTTTT	-	258	6	+	1084	6
33			+	710	6	+	1829	6
			+	1664	6	+	2057	6
			+	1782	6
34	STRE	AGGGG	+	414	5	-	763	5	Defense and stress response
			+	691	5	-	1065	5
	LTRECOREATCOR15	CCGAC	+	1550	5	+	241	5
35						+	1715	5
36	SEBFCONSSTPR10A	YTGTCWC	-	1479	7	nd
	GT1GMSCAM4	GAAAAA	-	570	6	-	943	6	Plays a role in pathogen- and salt-induced SCaM-4 gene expression
			+	906	6	+	1285	6
			+	1564	6	+	1729	6
37			-	1666	6	-	1831	6
			+	1768	6	+	2098	6
			+	1907	6
38	ARE	AAACCA	-	317	6	-	1397	6	Essential for the anaerobic induction
39	ANAERO3CONSENSUS	TCATCAC	nd			-	1445	7
40	PREATPRODH	ACTCAT	nd			+	312	6	PRE (Pro- or hypoosmolarity-responsive element)
41	AS-1 (activation sequence-1)/ TGACG-motif	TGACG	+	14	5	+	14	5	Originally found in some viral and bacterial T-DNA promoters. Pathogen-inducible. cis-acting regulatory element involved in the MeJA-responsiveness
			+	1118	5	+	1631	5
						+	381	5
	GT1CORE	GGTTAA	+	511	6	+	725	6	responses to abiotic stresses
42						+	860	6
43	CURECORECR	GTAC	multiple (22) repeats		4	multiple (14) repeats		4	Oxygen deficiency responsive gene expression through copper-sensing signal transduction pathway
44	WRKY71OS (A core of TGAC-containing W-box; Binding site of rice WRKY71, a transcriptional repressor of the gibberellin signalling pathway; Parsley WRKY proteins bind specifically to TGAC-containing W box elements within the Pathogenesis-Related Class10 (PR-10) genes)	TGAC	+	14	4	+	14	4	WRKY TF binding site
			+	86	4	+	86	4
			+	150	4	+	150	4
			+	155	4	+	155	4
			-	486	4	-	235	4
			-	496	4	+	381	4
			-	653	4	+	453	4
			-	790	4	+	509	4
			-	804	4	+	514	4
			+	981	4	-	835	4
			+	1118	4	-	845	4
			-	1535	4	+	977	4
			-	1696	4	-	1027	4
						-	1166	4
						-	1180	4
						+	1361	4
						+	1631	4
						-	1859	4
45	WBOXATNPR1	TTGAC	+	85	5	+	85	5
			+	154	5	+	154	5
						+	452	5
						+	513	5
						+	1360	5
						+	1630	5
	WBOXHVISO1	TGACT	+	86	5	+	86	5
			+	150	5	+	150	5
			+	155	5	+	155	5
			-	485	5	-	234	5
			-	789	5	+	453	5
46			+	981	5	+	509	5
						+	514	5
						-	834	5
						+	977	5
						-	1165	5
						+	1361	5
47	WBOXNTERF3 (W box" found in the promoter region of a transcriptional repressor ERF3 gene in tobacco; May be involved in activation of ERF3 gene by wounding)	TGACY	multiple (10) repeats		5	multiple (14) repeats
48	WBOXNTCHN48 (W-box found in the Chitinase I and II gene for elicitor responsive expression)	CTGACY	+	149	6	+	149	6
			-	803	6	+	508	6
						+	976	6
						-	1179	6
49	WBBOXPCWRKY1	TTTGACY	nd			+	1359	6
50	MYB1AT (MYB recognition site found in the promoter of dehydration responsive gene rd22)	WAACCA	-	317	6	-	724	6	MYB TF binding site
			-	502	6	-	859	6
			-	510	6	-	1397	6
			+	1557	6	+	1722	6
51	EBOXBNNAPA (MYCCONSENSUSAT) (MYC recognition site found in promoter of dehydration responsive genes)	CANNTG (E-Box drive light responsive expression)	multiple (12) repeats		6	multiple (18) repeats		6
	MYBGAHV (GA-inducible MYB protein binding site)	TAACAAA	-	374	7	-	1220	7
52						-	2005	7
53	MYBCOREATCYCB1	AACGG	+	586	5	+	959	5
54	MYBST1	GGATA	-	630	5	-	1315	5
			-	936	5	+	1520	5
			+	1164	5	-	1788	5
			-	1623	5
55	MYBPLANT (GA responsive)	MACCWAMC	-	748	8	-	1124	8
	MYBCORE	CNGTTR	+	431	6	nd
56			+	1016	6
57	MYBATRD22	CTAACCA	-	502	7	nd
58	MYB1LEPR	GTTAGTT	+	504	7	nd
59	MYCATERD1 (Responses to abiotic stresses.)	CATGTG	nd			-	1393	6
60	MYCATRD22	CACATG	nd			+	1393	6
61	MYC	CATTTG	+	498	6	+	847	6
			-	1159	6
		CATGTG				-	1393	6
	MYB	TAACCA	-	510	6	-	724	6
62			-	502	6	-	859	6
		CAACAG	-	431	6
63	CARGATCONSENSUS	CCWWWWWWGG	-	939	10	-	1318	10	MADS-box TF binding site
			+	939	10	+	1318	10
64	CARGCW8GAT	CWWWWWWWWG	-	1540	10	-	1705	10
			+	1540	10	+	1705	10
	ARR1AT	NGATT	+	17	5	+	52	5	ARR1-TF binding element (Cytokinin regulated ARR1 binding site)
			+	91	5	+	91	5
65			+	122	5	+	122	5
			+	220	5	+	196	5
			+	304	5	-	358	5
			+	548	5	+	384	5
			-	740	5	+	419	5
			-	777	5	+	449	5
			+	948	5	+	458	5
			-	994	5	+	481	5
			-	1178	5	+	579	5
			+	1382	5	+	651	5
			+	1528	5	-	1153	5
			+	1808	5	-	1235	5
			+	1845	5	+	1356	5
			-	1861	5	-	1375	5
			-	1976	5	+	1405	5
						-	1534	5
						+	1693	5
						+	1824	5
						+	1971	5
						+	2002	5
						+	2036	5
						-	2052	5
						-	2171	5
	DPBFCOREDCDC3	ACACNNG	-	730	7	-	840	7	Binding element to a novel class of bZIP transcription factors. ABA inducible bZIP transcription factor DPBF-1 & 2 binding site
			+	1066	7	-	1106	7
66			+	1281	7	+	1639	7
			+	1377	7	-	2025	7
			+	1473	7
	RAV1AAT	CAACA	-	99	5	-	99	5	Binding consensus sequence of Arabidopsis transcription factor RAV1
			+	230	5	+	589	5
			-	432	5	+	882	5
67			+	1799	5	+	1529	5
			-	1903	5	+	1962	5
						-	2094	5
68	DOFCOREZM	AAAG	multiple (27) repeats		4	multiple (33) repeats		4	Core site required for binding of Dof proteins
69	AT-rich element	ATAGAAATCAA	nd			-	339	10	binding site of AT-rich DNA binding protein (ATBP-1)
70	BIHD1OS	TGTCA	+	495	5	+	844	5	Homeodomain transcription factor BS. Bell like homeodomain transcription factor in disease responses
71	O2-site	GTTGACGTGA	+	974	9	-	882	9	Cis-acting regulatory element involved in zein metabolism regulation
72	CIACADIANLELHC	CAANNNNATC	-	27	10	+	882	10	Region necessary for circadian gene expression
73	RHERPATEXPA7	KCACGW	-	55	6	-	875	6	"Right part of RHEs (Root Hair-specific cis-Elements)" conserved among the Arabidopsis thaliana A7 (AtEXPA7) orthologous (and paralogous) genes from diverse angiosperm species with different hair distribution patterns; K=G/T; W=T/A; PubMed: 17098810
74	GTGANTG10	GTGA	multiple (19) repeats		4	multiple (19) repeats		4	GTGA motif found in the promoter of the tobacco (N.t.) late pollen gene g10
75	CACTFTPPCA1	YACT	multiple (39) repeats		4	multiple (41) repeats		4	Tetranucleotide (CACT) is a key component of Mem1 (mesophyll expression module 1) found in the cis-regulatory element in the distal region of the phosphoenolpyruvate carboxylase (ppcA1) of the C4 dicot F. trinervia; PubMed: 15100398
76	ROOTMOTIFTAPOX1	ATATT	multiple (12) repeats		5	multiple (13) repeats		5	Root specific expression. Motif found both in promoters of rolD. PubMed: 7581519
77	POLLEN1LELAT52	AGAAA	multiple (8) repeats		5	multiple (9) repeats		5	pollen specific activation
	SEF4MOTIFGM7S	RTTTTTR	-	179	7	-	538	7	consensus sequence found in 5'upstream region (-199) of beta-conglycinin (7S globulin) gene (Gmg17.1)
			+	1490	7	+	1622	7
			+	1726	7	+	1656	7
78			-	1787	7	+	1864	7
			+	1890	7	+	1890	7
						-	1950	7
						+	2081	7
	-300ELEMENT	TGHAAARK	-	184	8	-	1084	8	Endosperm specific. Present upstream of the promoter from the B-hordein gene of barley and the alpha-gliadin, gamma-gliadin, and low molecular weight glutenin genes of wheat; PubMed: 15467781; PubMed: 2152160
79			-	710	8	+	2176	8
			+	1981	8
	10PEHVPSBD	TATTCT	+	762	6	+	1138	6	plastid expression
			-	850	6	-	1226	6
80			-	1219	6	-	1575	6
			-	1315	6	-	1934	6
			-	1411	6
	CAREOSREP1	CAACTC	+	1648	6	-	206	6	Gibberellin regulated proteinase expression
81			+	533	6	+	1813	6
82	PRECONSCRHSP70A	SCGAYNRNNNNNNNNNNNNNNNHD	+	1104	24	+	241	24	Consensus sequence of PRE (plastid response element) in the promoters of HSP70A in Chlamydomonas; Involved in induction of HSP70A gene by both MgProto and light; S=G/C; Y=C/T; R=A/G; H=T/C/A; D=A/T/G; PubMed: 16971458
	BOXIINTPATPB	ATAGAA	+	1288	6	-	168	6	Responses to abiotic stresses. "Box II" found in the tobacco (N.t.) plastid atpB gene promoter; Conserved in several NCII (nonconsensus type II) promoters of plastid genes; Important for the activity of this NCII promoter; PubMed: 10488244
			-	1302	6	-	344	6
83			-	1362	6	+	1019	6
						+	1231	6
						-	2061	6
84	MARTBOX	TTWTWTTWTT	multiple (19) repeats		10	multiple (3) repeats		10	T-Box"; Motif found in SAR (scaffold attachment region; or matrix attachment region, MAR; PubMed: 2695485
	NODCON2GM (OSE2ROOTNODULE)	CTCTT	-	333	5	-	605	5	nodulin consensus sequences
			-	380	5	-	680	5
			-	644	5	-	729	5
85			+	766	5	-	920	5
			-	1641	5	+	1142	5
			+	1865	5	-	1806	5
86	AMYBOX1	TAACARA	-	374	7	-	1220	7	Conserved sequence found in 5'-upstream region of alpha-amylase gene
						-	2005	7
87	SV40COREENHAN	GTGGWWHG	+	445	8	+	794	8	SV40 core enhancer"; Similar sequences found in rbcS genes; W=A/T; PubMed: 6297005; PubMed: 3678200; PubMed: 2347304;
	NODCON1GM (OSE1ROOTNODULE)	AAAGAT	-	876	6	-	1251	6	nodulin consensus sequences
88			+	1762	6
89	AT~TATA-box	TATATA	multiple (15) repeats		6	multiple (5) repeats		6	Enriched near transcription start. TATA-box-like, putative TBP-binding
90	CAAT-box (CAATBOX1, CCAATBOX1)	CAAT/CCAAT/CAAAT	multiple (22) repeats		4/5/5	multiple (36) repeats		4/5/5	Common cis-acting element in promoter and enhancer
91	TAAAGSTKST1 (Guard cell specific expression mediated by Dof1 protein)	TAAAG	-	185	5	+	678	5	Core promoter element
			+	331	5	-	948	5
			+	1129	5	-	1349	5
			-	1654	5	-	1819	5
	TATCCAOSAMY	TATCCA	+	630	6	+	1315	6
92			+	936	6	-	1519	6
			-	1163	6	+	1788	6
			+	1623	6
	TATABOX2 (TATA-box)		multiple repeats		100%	multiple repeats		100%
93
	TATAPVTRNALEU	TTTATATA	+	927	8	nd
94			+	1937	8
	TATABOX4	TATATAA	-	928	7	-	2128	7
95			-	1938	7
	TATABOX5	TTATTT	+	1750	6	+	1509	6
			-	1773	6	+	1616	6
			-	1803	6	+	1620	6
			-	1818	6	+	1626	6
			+	1894	6	+	1707	6
			+	1898	6	-	1877	6
96						-	1882	6
						-	1896	6
						-	1911	6
						+	1942	6
						-	1966	6
						-	1981	6
						+	2085	6
						+	2089	6
	POLASIG3	AATAAT	-	760	6	-	1136	6	polyadenylation signal
			-	1541	6	+	1451	6
			+	1733	6	-	1706	6
97			-	1749	6	+	1897	6
			+	1774	6	+	1912	6
			+	1819	6	+	1936	6
						+	1982	6
98	POLASIG2	AATTAAA	+	1718	7	+	1585	7
	POLASIG1	AATAAA	-	1399	6	-	1615	6
			+	1572	6	-	1619	6
			+	1681	6	-	1625	6
			-	1893	6	+	1737	6
99			-	1897	6	+	1878	6
						+	1883	6
						-	1941	6
						-	2084	6
						-	2088	6
100	EMHVCHORD	TGTAAAGT	-	184	8	nd			"Endosperm motif (EM)"
	CGCGBOXAT	VCGCGB	-	1068	6	nd			signal-responsive genes
101			+	1068	6
	ACGTABOX	TACGTA	-	1223	6	nd			Multifunctional
102			+	1223	6
103	CGACGOSAMY3	CGACG	+	1369	5	nd			"CGACG element" found in the GC-rich regions of the rice (O.s.)
104	SEF1MOTIF	ATATTTAWW	+	1454	9	nd			soybean embryo factor 1
105	QELEMENTZMZM13	AGGTCA	+	1533	6	nd			Q(quantitative)-element" in maize (Z.m.) ZM13 gene promoter; Found at -107 to -102; Involved in expression enhancing activity; ZM13 is a maize homolog of tomato LAT52 gene; ZM13 is a pollen-specific maize gene; PubMed: 9747811
	S1FBOXSORPS1L21	ATGGTA	nd			+	225	6	Might play a role in downregulating RPS1 and RPL21 promoter activity (Lagrange et al., 1993); PubMed: 1429696;
106						+	1092	6
107	AGL2ATCONSENSUS	NNWNCCAWWWWTRGWWAN	-	935	16	-	1314	16	Binding consensus sequence
108	TBOXATGAPB	ACTTTG	nd			+	1553	6	Mutations in the "Tbox" resulted in reductions of light-activated gene transcription;
109	BOXLCOREDCPAL (induced by pathogen elicitors and PAMPs)	ACCWWCC	+	705	7	+	1079	7	Low characterized
110	T/GBOXATPIN2 (jasmonate signaling)	AACGTG	+	442	6	+	791	6
111	AMYBOX2 (GA RESPONSE ELEMENT)	TATCCAT	+	936	7	+	1315	7
			-	1162	7
112	SORLREP3AT (Sequences Over-Represented in Light-Repressed Promoters)	TGTATATAT	+	1257	9	-	1680	9
			+	1353	9
113			+	1449	9
	XYLAT	ACAAAGAA	-	114	8	-	114	8
						-	473	8
114	S1FSORPL21	ATGGTATT	nd			+	225	8
115	RYREPEATLEGUMINBOX (RY motif (legumin box) of seed storage protein)	CATGCAY	nd			-	348	7
116	RYREPEATGMGY2 (RY repeat motif)	CATGCAT	nd			-	348	7
117	RYREPEATBNNAPA (RY repeat of ABA inducible RY/G box required for seed specific expression)	CATGCA	nd			-	349	6
118	LEAFYATAG (root-preferential expression)	CCAATGT	nd			+	893	7
119	L1BOXATPDF1 (involved in the growth and development of cotton fiber)	TAAATGYA	nd			-	1611	8
	MARABOX1	AATAAAYAAA	-	1893	10	-	1615	10
120						-	2084	10
121	HEXMOTIFTAH3H4 (hormonal regulation (IAA, SA))	ACGTCA	nd			-	1631	6
122	AUXRETGA1GMGH3 (auxin response)	TGACGTAA	nd			+	1631	8
	AAGAA-motif (endosperm expression)	GAAAGAA	+	263	7	+	260	7
123						+	610	7
124	CARE	CAACTCCC	+	533	8	nd
125	CTAG-motif	ACTAGCAGAA	-	210	9	+	325	9
						-	569	9
126	F-box	CTATTCTCATT	-	1032	10	-	1571	11
			-	1407	11
			-	1311	11
	TCA	TCATCTTCAT	+	621	9	nd
127			-	1210	9
	TCA-element (hormone-related)	CCATCTTTTT	+	109	9	+	109	9
128						+	468	9
	SP8BFIBSP8BIB (seed-development related )	TACTATT	+	554	7	+	927	7
129			+	565	7	+	938	7
			+	958	7	+	1337	7
	TATCCAYMOTIFOSRAMY3D (related to seed germination)	TATCCAY	+	936	7	-	1315	7
130			-	1162	7
131	-300CORE	TGTAAAG	-	185	7	nd

## Sheet: Table S3
Table S3. List of primers used for Z-ISO gene amplification, sequencing, and expression analysis
Gene/region	Primer	Primer sequences (5´→3´)	Application
Z-ISO	Z-ISOpromF	GCCACAGGGAGATTACATAG	Gene amplification and sequencing (including promoter)
	Z-ISOendR	GGAAACGAGTTATGTAACATCAG
	Z-ISOstartF	CACTTAAGAGCTCACATAATCTTGT	Sequencing of gene internal fragments and promoter
	Z-ISOinF3new	TAG TGT ATC ATT TGC CCA CT
	Z-ISOgsF4	TTCTAGTATTTCAGATAGCC
	Z-ISOgsF5	TCC AGC ACA CCT TTA CTA TT
	Z-ISOgsF6	TGG TGT TAG TCT TGT GTA GTT
	P Z-ISOgsF7	ACA GTG GTC TTG CTA GTC TT
	Z-ISOgsF8	ATA ATG TGC CTT GTC CCG AA
	Z-ISOinF1	CTTCTGCTTGTAGATTCTC
	Z-ISOinF2	TAGAATATAGAATCAAGTG
	Z-ISOpromR	CCATAAATGGATACAATATAAAA
	Z-ISOR3new	AGTGGGCAAATGATACACTA
Z-ISO	Z-ISOrtF	GGATTGACAATTCTACTGGATTTGG	qRT-PCR expression analysis
	Z-ISOrtR	CTAGCAAGACCACTGTGGACT
Expressed [18]	ExpressedF	GCTAAGAACGCTGGACCTAATG
	ExpressedR	TGGGTGTGCCTTTCTGAATG
Actin 2/7 [19]	Qactin2/7	CATTGTGCTCAGTGGTGGTTC
	Qactin2/7 rev	TCTGCTGGAAGGTGCTAAGTG
